# Supplementary material for: {N,N′-Bis[1-(2-pyrid­yl)ethyl­idene]ethane-1,2-diamine-κ4 N,N′,N′′,N′′′}bis­(thio­cyanato-κN)manganese(II)
Source: Acta Crystallogr Sect E Struct Rep Online. 2010 Jun 16;66(Pt 7):m776. doi: 10.1107/S1600536810021550 (PMC3006804; doi:10.1107/S1600536810021550)
Supplement: Supplementary file 2 [file e-66-0m776-Isup2.hkl]

# 
# h,k,l, Fc-squared, Fo-squared, sigma(Fo-squared) and status flag 
# 
data_I
_shelx_title ' C2c in C2/c' 
_shelx_refln_list_code          4 
_shelx_F_calc_maximum      355.72 
_exptl_crystal_F_000       900.00 
_reflns_d_resolution_high  0.7828 
 
loop_ 
 _symmetry_equiv_pos_as_xyz 
 'x, y, z' 
 '-x, y, -z+1/2' 
 'x+1/2, y+1/2, z' 
 '-x+1/2, y+1/2, -z+1/2' 
 '-x, -y, -z' 
 'x, -y, z-1/2' 
 '-x+1/2, -y+1/2, -z' 
 'x+1/2, -y+1/2, z-1/2' 
 
_cell_length_a    12.5696 
_cell_length_b    16.3413 
_cell_length_c     9.9617 
_cell_angle_alpha  90.000 
_cell_angle_beta   90.857 
_cell_angle_gamma  90.000 
 
_shelx_F_squared_multiplier     1.000 
 
loop_ 
 _refln_index_h 
 _refln_index_k 
 _refln_index_l 
 _refln_F_squared_calc 
 _refln_F_squared_meas 
 _refln_F_squared_sigma 
 _refln_observed_status 
   2   0   0    13822.10    13431.09    200.88 o 
   4   0   0    21683.53    21794.21    330.36 o 
   6   0   0     2351.99     2071.72     62.93 o 
   8   0   0      119.31      157.32     22.99 o 
  10   0   0      743.80      884.60     54.46 o 
  12   0   0      622.42      641.36     52.04 o 
  14   0   0      158.92      135.53     35.09 o 
  16   0   0      104.23       67.77     31.46 o 
   3   1   0      128.06      114.21      7.70 o 
   5   1   0     1986.48     2109.07     42.35 o 
   7   1   0      475.11      520.47     36.30 o 
   9   1   0     2071.42     2052.91     55.19 o 
  11   1   0      147.58      162.17     21.78 o 
  13   1   0      245.92      274.13     29.91 o 
  15   1   0       99.01      114.77     25.23 o 
   2   2   0    10782.21    11328.51    123.64 o 
   4   2   0      178.33      152.96     10.67 o 
   6   2   0      515.81      566.70     46.59 o 
   8   2   0     1871.38     1752.47     47.48 o 
  10   2   0      655.60      605.06     44.77 o 
  12   2   0      484.98      500.43     50.22 o 
  14   2   0      276.86      269.31     50.22 o 
   1   3   0     2960.66     3034.70    103.47 o 
   3   3   0      167.56      145.82      9.41 o 
   5   3   0      615.29      564.57     21.34 o 
   7   3   0     2562.86     2574.52     56.04 o 
   9   3   0     2440.69     2341.05     59.90 o 
  11   3   0       16.16       38.58     14.47 o 
  13   3   0      421.00      420.76     39.93 o 
  15   3   0      303.29      325.97     35.08 o 
   0   4   0    48461.05    50890.27    715.18 o 
   2   4   0     8347.66     8817.80    102.68 o 
   4   4   0     6446.57     6544.66     88.56 o 
   6   4   0      107.67      120.30     15.13 o 
   8   4   0     3625.21     3621.38     73.13 o 
  10   4   0      808.92      805.51     36.76 o 
  12   4   0       68.80       63.46     17.53 o 
  14   4   0       33.81       12.26     16.34 o 
   1   5   0    12627.96    12559.34    139.47 o 
   3   5   0       19.93       29.86      3.76 o 
   5   5   0     7824.21     7800.98    107.39 o 
   7   5   0     3841.47     3841.06     99.23 o 
   9   5   0       63.82       52.95     16.34 o 
  11   5   0      838.14      854.49     96.20 o 
  13   5   0       45.44       49.90     18.38 o 
  15   5   0       80.72       34.13     41.14 o 
   0   6   0      481.49      412.65     20.57 o 
   2   6   0       20.07       37.43      7.87 o 
   4   6   0       60.30       52.79      4.94 o 
   6   6   0      400.81      377.41     29.04 o 
   8   6   0      101.03      128.19     15.81 o 
  10   6   0      416.29      363.14     27.38 o 
  12   6   0        1.52        8.04     13.08 o 
  14   6   0      187.88      156.90     25.67 o 
   1   7   0     4521.18     4387.16    134.32 o 
   3   7   0     2788.55     2766.08     37.04 o 
   5   7   0      564.75      497.22     22.66 o 
   7   7   0     2244.66     2368.33     55.62 o 
   9   7   0      631.23      605.25     31.22 o 
  11   7   0      963.87     1021.07     45.33 o 
  13   7   0      134.58      126.48     22.91 o 
  15   7   0        9.45       24.34     19.24 o 
   0   8   0       61.54       31.46      9.68 o 
   2   8   0     6989.75     6989.79     74.99 o 
   4   8   0      764.66      895.88     19.36 o 
   6   8   0     1140.06     1192.28     37.65 o 
   8   8   0       68.72       47.57     12.39 o 
  10   8   0       39.20       69.91     16.26 o 
  12   8   0       23.90       11.96     15.73 o 
  14   8   0       80.27      117.81     25.23 o 
   1   9   0      591.10      599.25     22.25 o 
   3   9   0     4900.71     4810.56     69.11 o 
   5   9   0       50.98       57.39     10.67 o 
   7   9   0      305.46      281.91     32.67 o 
   9   9   0     1279.75     1221.11     45.35 o 
  11   9   0      113.57      161.68     46.59 o 
  13   9   0      126.29      130.34     44.77 o 
   0  10   0     3312.35     3342.34     85.92 o 
   2  10   0     2118.81     2113.24     36.36 o 
   4  10   0      738.30      716.67     29.04 o 
   6  10   0      418.02      416.29     24.38 o 
   8  10   0        1.09       -1.61      8.95 o 
  10  10   0      253.92      199.06     23.96 o 
  12  10   0      150.89      189.67     55.06 o 
  14  10   0        0.26       -1.21     16.26 o 
   1  11   0     2157.53     2123.68     47.90 o 
   3  11   0       25.24       10.89      6.85 o 
   5  11   0      177.62      209.61     18.77 o 
   7  11   0       14.58       11.79      9.59 o 
   9  11   0      233.70      215.55     23.10 o 
  11  11   0        0.21        6.12     14.10 o 
  13  11   0        4.34       -8.47     22.99 o 
   0  12   0      291.22      350.93     29.04 o 
   2  12   0        5.64        5.90      7.67 o 
   4  12   0     1005.60      925.42     38.72 o 
   6  12   0     2429.43     2582.68     63.74 o 
   8  12   0      547.10      594.50     33.34 o 
  10  12   0      148.67      124.90     24.20 o 
  12  12   0       97.92      200.88     42.35 o 
   1  13   0     1244.32     1208.64     30.73 o 
   3  13   0      687.47      685.87     29.95 o 
   5  13   0      139.46      200.03     19.68 o 
   7  13   0        7.41       46.64     13.94 o 
   9  13   0        0.58       -4.84     15.73 o 
  11  13   0        1.28       -3.63     21.78 o 
   0  14   0        2.89        3.63     10.89 o 
   2  14   0       11.03       29.04     15.73 o 
   4  14   0      430.21      502.64     28.44 o 
   6  14   0      904.49      836.19     54.46 o 
   8  14   0     1035.49     1109.68     66.56 o 
  10  14   0      103.67       71.40     27.83 o 
   1  15   0      114.24      123.21     16.67 o 
   3  15   0       63.10       47.19     19.36 o 
   5  15   0      398.94      390.87     39.93 o 
   7  15   0       26.63       33.88     21.78 o 
   9  15   0       12.71        4.84     19.36 o 
  11  15   0        4.11        0.00     21.78 o 
   4  16   0       95.16      124.64     26.62 o 
   6  16   0      107.32       77.45     26.62 o 
   8  16   0      110.03       81.08     26.62 o 
  10  16   0       16.53       -8.47     19.36 o 
   7  17   0       88.66       83.50     30.25 o 
   9  17   0       17.29       13.31     25.41 o 
 -15   1   1      377.23      431.37     38.07 o 
 -13   1   1      255.23      256.09     28.66 o 
 -11   1   1      216.66      227.90     23.52 o 
  -9   1   1      340.40      360.74     29.04 o 
  -7   1   1     2956.41     2965.30     59.04 o 
  -5   1   1    18376.95    18207.43    204.08 o 
  -3   1   1   126535.20   120659.02    967.07 o 
  -1   1   1    19170.27    19261.85    158.81 o 
   1   1   1     3711.53     4254.59     46.54 o 
   3   1   1     1318.31     1475.78     29.06 o 
   5   1   1      155.21      171.34     12.84 o 
   7   1   1     4760.92     4860.66     83.43 o 
   9   1   1     1311.94     1251.37     42.76 o 
  11   1   1      282.22      299.25     36.91 o 
  13   1   1      356.13      408.25     34.20 o 
  15   1   1       92.97      115.68     25.50 o 
 -14   2   1      152.59      208.55     28.20 o 
 -12   2   1      890.26      928.94     43.21 o 
 -10   2   1      177.18      137.42     18.38 o 
  -8   2   1     1159.74     1157.78     38.07 o 
  -6   2   1     3105.07     3117.39     57.75 o 
  -4   2   1        1.47        5.12      3.21 o 
  -2   2   1      258.98      275.69     10.32 o 
   0   2   1       61.46      115.39      4.62 o 
   2   2   1     9094.61     8954.77    101.33 o 
   4   2   1     6528.78     6271.96     85.11 o 
   6   2   1     1060.03      984.99     31.22 o 
   8   2   1       93.76       99.17     14.10 o 
  10   2   1     4897.51     4893.71    137.95 o 
  12   2   1        0.87        5.45     11.98 o 
  14   2   1       12.64       11.87     21.18 o 
 -15   3   1        7.99       35.15     18.77 o 
 -13   3   1      726.96      746.01     47.19 o 
 -11   3   1      839.72      844.42     46.59 o 
  -9   3   1        3.03       18.96      8.95 o 
  -7   3   1     6106.84     5874.35     93.27 o 
  -5   3   1      325.13      359.09     12.28 o 
  -3   3   1      557.81      566.69     12.80 o 
  -1   3   1    12431.80    13274.62    141.97 o 
   1   3   1       78.50      110.70      5.81 o 
   3   3   1     4992.54     4954.80     67.93 o 
   5   3   1     5470.06     5160.79     78.67 o 
   7   3   1      139.57      180.97     16.26 o 
   9   3   1     2262.26     2264.07     58.97 o 
  11   3   1      740.03      812.53     81.68 o 
  13   3   1        3.06       10.74     14.10 o 
  15   3   1      138.08      142.89     26.86 o 
 -14   4   1      172.68      217.49     28.58 o 
 -12   4   1       44.80       59.30     16.54 o 
 -10   4   1      931.97      843.02     41.75 o 
  -8   4   1     2556.09     2631.99     60.32 o 
  -6   4   1      925.23      979.17     22.01 o 
  -4   4   1     3009.21     2869.79     37.19 o 
  -2   4   1      250.05      239.76      8.33 o 
   0   4   1     5946.87     6034.35     59.21 o 
   2   4   1    12099.57    12234.79    136.84 o 
   4   4   1     1973.67     1910.92     39.25 o 
   6   4   1     2543.64     2326.05     62.93 o 
   8   4   1     1186.95     1166.68     39.33 o 
  10   4   1      461.34      520.23     32.01 o 
  12   4   1      405.21      358.54     30.77 o 
  14   4   1       99.29      104.44     22.57 o 
 -15   5   1        3.87        4.04     17.53 o 
 -13   5   1      151.81      145.76     25.41 o 
 -11   5   1      588.26      620.79     38.72 o 
  -9   5   1       61.21       35.63     18.76 o 
  -7   5   1      649.60      679.45     27.80 o 
  -5   5   1       43.24       50.28      6.02 o 
  -3   5   1      473.98      513.70     23.60 o 
  -1   5   1     1327.75     1335.98     21.14 o 
   1   5   1     6045.49     6258.16     77.64 o 
   3   5   1     3349.35     3346.55     82.89 o 
   5   5   1     6759.54     6867.78     99.83 o 
   7   5   1      503.79      511.08     24.81 o 
   9   5   1       19.89       -3.11      8.71 o 
  11   5   1       50.49       72.43     17.05 o 
  13   5   1        1.47        0.70     13.24 o 
  15   5   1        1.17        4.78     17.05 o 
 -14   6   1       40.00       55.67     19.12 o 
 -12   6   1      128.69      129.56     50.82 o 
 -10   6   1     2630.86     2882.61     94.99 o 
  -8   6   1      177.32      205.64     18.38 o 
  -6   6   1      448.12      454.03     26.30 o 
  -4   6   1     9447.64     9636.36    118.89 o 
  -2   6   1     5996.68     6257.80     90.35 o 
   0   6   1      194.18      178.59     12.72 o 
   2   6   1     8200.04     8052.62    167.60 o 
   4   6   1     2780.23     2939.48     53.35 o 
   6   6   1     3957.59     3931.77     71.74 o 
   8   6   1     2100.82     2243.82     58.69 o 
  10   6   1       79.57       86.59     16.67 o 
  12   6   1      894.03      954.19     46.21 o 
  14   6   1      240.83      289.30     32.94 o 
 -15   7   1        0.38      -10.08     14.77 o 
 -13   7   1       99.45      148.20     24.77 o 
 -11   7   1       55.21       69.86     33.88 o 
  -9   7   1      803.04      686.85    101.04 o 
  -7   7   1     2127.27     2082.46     51.72 o 
  -5   7   1       60.20       52.43      6.81 o 
  -3   7   1      642.13      664.99     32.67 o 
  -1   7   1     6692.91     6945.65     72.96 o 
   1   7   1      121.36      186.21     12.71 o 
   3   7   1      497.68      588.76     13.83 o 
   5   7   1      353.87      466.82     21.71 o 
   7   7   1      719.04      710.44     30.30 o 
   9   7   1      582.28      532.49     30.37 o 
  11   7   1      239.01      227.97     25.63 o 
  13   7   1       12.94       21.38     16.28 o 
  15   7   1       33.79       51.81     20.48 o 
 -14   8   1       29.06       45.37     18.38 o 
 -12   8   1      860.93      843.73     43.61 o 
 -10   8   1      459.41      479.85     31.22 o 
  -8   8   1       64.35       65.52     13.24 o 
  -6   8   1     1632.95     1670.30     56.88 o 
  -4   8   1     1760.82     1906.74     31.96 o 
  -2   8   1     7965.21     8332.71    117.19 o 
   0   8   1      130.68       95.68     10.86 o 
   2   8   1       11.32       37.95      7.24 o 
   4   8   1     5738.27     5626.70     86.82 o 
   6   8   1     1508.32     1561.46     59.90 o 
   8   8   1      620.14      635.13     31.15 o 
  10   8   1      703.94      673.44     35.94 o 
  12   8   1      170.58      183.67     24.81 o 
  14   8   1       50.53       33.55     18.26 o 
 -13   9   1       39.07       61.72     26.62 o 
 -11   9   1       18.69       10.00     12.75 o 
  -9   9   1       14.62        8.18     10.67 o 
  -7   9   1      206.39      246.28     20.48 o 
  -5   9   1      663.24      737.74     28.08 o 
  -3   9   1     4458.72     4539.27     67.53 o 
  -1   9   1     5803.32     5812.12     68.52 o 
   1   9   1       55.21       51.45     10.29 o 
   3   9   1      115.21      102.16     11.00 o 
   5   9   1       94.00      109.23     15.73 o 
   7   9   1      305.68      275.00     32.67 o 
   9   9   1       15.24       16.34     11.98 o 
  11   9   1      213.63      180.82     24.38 o 
  13   9   1       86.30       57.95     22.99 o 
 -14  10   1       63.13       56.88     30.25 o 
 -12  10   1      175.55      199.67     39.93 o 
 -10  10   1       12.72        3.03     10.27 o 
  -8  10   1      258.43      309.21     26.02 o 
  -6  10   1      160.01      169.42     16.54 o 
  -4  10   1      722.32      745.66     27.56 o 
  -2  10   1     2314.01     2255.55     65.86 o 
   0  10   1     1523.84     1474.36     30.33 o 
   2  10   1      144.19      125.59     12.84 o 
   4  10   1     1631.31     1603.34     87.73 o 
   6  10   1      325.10      353.39     26.62 o 
   8  10   1        1.81       -0.23      8.95 o 
  10  10   1      440.16      427.13     32.08 o 
  12  10   1        1.38        0.00     13.24 o 
  14  10   1        0.16        4.19     16.54 o 
 -13  11   1        0.39       -2.42     20.57 o 
 -11  11   1      285.64      327.94     44.77 o 
  -9  11   1     1020.19     1089.11     65.35 o 
  -7  11   1        6.58        7.49      8.95 o 
  -5  11   1      569.59      678.17     62.93 o 
  -3  11   1     1991.66     1942.29     36.47 o 
  -1  11   1      162.22      190.82     12.33 o 
   1  11   1     1394.82     1412.07     37.90 o 
   3  11   1     2163.66     2316.12     52.49 o 
   5  11   1      732.13      657.10     29.51 o 
   7  11   1      690.58      673.02     59.30 o 
   9  11   1       36.45       50.59     15.33 o 
  11  11   1      111.35      119.06     32.07 o 
  13  11   1      166.82      158.56     33.28 o 
 -12  12   1        0.20        3.63     20.57 o 
 -10  12   1       13.69       39.93     22.99 o 
  -8  12   1       32.61       41.14     21.78 o 
  -6  12   1      221.24      187.57     29.04 o 
  -4  12   1     1525.13     1732.91     46.35 o 
  -2  12   1      472.66      402.93     17.82 o 
   0  12   1      200.16      202.37     13.65 o 
   2  12   1       73.82      106.61     13.31 o 
   4  12   1        5.96        4.78      8.43 o 
   6  12   1      204.14      160.16     18.77 o 
   8  12   1        1.99        3.23     11.53 o 
  10  12   1       56.81       50.52     21.78 o 
  12  12   1        6.12        5.45     15.40 o 
 -11  13   1      407.57      398.13     49.61 o 
  -9  13   1     1031.65     1112.10     67.77 o 
  -7  13   1      451.43      491.31     47.19 o 
  -5  13   1      155.71      136.74     26.62 o 
  -1  13   1       24.59        0.40     13.03 o 
   1  13   1      618.42      628.24     22.77 o 
   3  13   1     2076.33     2020.23     70.79 o 
   5  13   1     2160.50     2226.73     92.57 o 
   7  13   1      149.35      175.47     20.48 o 
   9  13   1      215.45      262.95     27.34 o 
  11  13   1      122.43      137.23     24.64 o 
 -10  14   1        8.52       22.99     21.78 o 
  -8  14   1      223.15      216.61     37.51 o 
  -6  14   1       21.30       -1.21     14.52 o 
  -4  14   1       25.01        7.26     13.31 o 
  -2  14   1        8.62       -6.05     12.10 o 
   0  14   1      146.24      152.61     19.97 o 
   2  14   1      346.10      346.29     23.78 o 
   4  14   1      308.22      308.68     36.91 o 
   6  14   1        0.10      -13.02      8.95 o 
   8  14   1       83.29       82.86     18.77 o 
  10  14   1       17.03       -2.42     19.36 o 
 -11  15   1       72.61       15.73     25.41 o 
  -9  15   1      179.36      160.95     35.09 o 
  -7  15   1      375.05      384.82     43.56 o 
  -5  15   1      104.57      121.01     27.83 o 
  -1  15   1       87.84       78.66     22.99 o 
   1  15   1      217.42      243.35     22.99 o 
   3  15   1      531.95      442.90     42.35 o 
   5  15   1      726.65      824.88     38.39 o 
   7  15   1       80.19       69.98     17.05 o 
   9  15   1       92.27       38.72     22.99 o 
  11  15   1       65.73       54.46     29.04 o 
 -10  16   1       61.79       65.35     30.25 o 
  -8  16   1       67.81       55.67     24.20 o 
  -6  16   1        0.37      -21.78     14.52 o 
  -4  16   1      378.41      340.04     38.72 o 
  -2  16   1      128.94      111.33     25.41 o 
   0  16   1      199.36      192.87     51.43 o 
   2  16   1      299.99      272.61     24.77 o 
   4  16   1      171.98      137.95     29.04 o 
  10  16   1        3.62      -15.73     19.36 o 
  -9  17   1        3.09        0.00     21.78 o 
  -7  17   1       37.48       54.46     27.83 o 
  -5  17   1       53.04        4.84     18.15 o 
  -3  17   1      121.54      110.12     25.41 o 
  -1  17   1      182.39      173.05     31.46 o 
   1  17   1       94.76      141.10     20.95 o 
   3  17   1       57.93       78.66     26.62 o 
  -8  18   1       46.18       64.14     30.25 o 
  -6  18   1       97.17      106.49     30.25 o 
  -4  18   1       91.09      105.28     29.04 o 
   2  18   1      114.38      113.75     30.25 o 
   4  18   1       29.13       49.61     24.20 o 
   3  19   1        0.10        8.47     21.78 o 
   5  19   1        2.87        9.68     22.99 o 
   4  20   1       37.80       64.14     30.25 o 
 -14   0   2      819.68      827.72     64.14 o 
 -12   0   2       32.49       12.10     16.94 o 
 -10   0   2     3244.24     3168.09    102.86 o 
  -8   0   2    12306.25    11473.12    219.03 o 
  -6   0   2    32577.47    33211.67    502.20 o 
  -4   0   2    26698.83    26311.12    352.14 o 
  -2   0   2      107.28       95.15      6.69 o 
   0   0   2     2538.89     2642.15     35.82 o 
   2   0   2    28885.47    29396.86    336.41 o 
   4   0   2     1802.05     1378.22     29.62 o 
   6   0   2       13.38       15.73      9.68 o 
   8   0   2     5114.31     5322.09    133.11 o 
  10   0   2     1367.93     1310.56     66.56 o 
  12   0   2      158.15      129.48     30.25 o 
  14   0   2      748.30      865.23     67.77 o 
 -15   1   2       11.05       -5.55     14.47 o 
 -13   1   2        4.56       -8.47     11.98 o 
 -11   1   2      259.05      255.86     24.38 o 
  -9   1   2        1.32       12.71      8.56 o 
  -7   1   2     1063.96      949.54     32.07 o 
  -5   1   2     4267.99     4291.80     71.14 o 
  -3   1   2    15881.09    16032.46    121.90 o 
  -1   1   2     4901.25     5195.44     52.39 o 
   1   1   2    15539.57    15884.88    117.82 o 
   3   1   2     5824.29     5800.75     52.15 o 
   5   1   2     1400.01     1464.00     26.71 o 
   7   1   2     5104.09     4675.59     82.54 o 
   9   1   2       12.81       15.51      9.30 o 
  11   1   2      253.33      285.05     26.53 o 
  13   1   2       10.52        7.19     14.10 o 
  15   1   2        4.65       16.94     16.67 o 
 -14   2   2      202.30      276.08     32.07 o 
 -12   2   2       53.07       62.90     17.53 o 
 -10   2   2       38.54       56.81     14.96 o 
  -8   2   2     1268.94     1341.36     40.64 o 
  -6   2   2    10669.71    10870.17    109.73 o 
  -4   2   2     9701.77    10185.03     97.96 o 
  -2   2   2      292.55      286.36      7.71 o 
   0   2   2     3447.48     3712.94     40.96 o 
   2   2   2     1755.96     1782.11     21.37 o 
   4   2   2      678.31      653.36     15.24 o 
   6   2   2     5633.21     5333.33     63.74 o 
   8   2   2     2044.86     1991.01     70.19 o 
  10   2   2      343.08      372.84     27.80 o 
  12   2   2      190.11      170.66     23.96 o 
  14   2   2      330.97      335.54     85.92 o 
 -15   3   2       12.03       14.61     16.54 o 
 -13   3   2      317.21      268.70     29.06 o 
 -11   3   2      584.85      686.94     35.05 o 
  -9   3   2       84.30      116.66     16.19 o 
  -7   3   2     2749.06     2601.54     42.48 o 
  -5   3   2     3722.77     3604.49     69.70 o 
  -3   3   2     4085.35     4430.42     49.21 o 
  -1   3   2        4.96        6.66      4.14 o 
   1   3   2    27407.30    27074.46    194.89 o 
   3   3   2      789.25      804.01     13.66 o 
   5   3   2     1960.25     1991.36     29.90 o 
   7   3   2     8224.02     7944.06    118.45 o 
   9   3   2      626.90      643.28     35.09 o 
  11   3   2      237.52      234.15     24.38 o 
  13   3   2        3.55       12.32     14.52 o 
  15   3   2       10.18        5.27     15.40 o 
 -14   4   2        0.16       -1.82     13.69 o 
 -12   4   2      229.41      242.28     61.11 o 
 -10   4   2     2136.00     2044.92     58.57 o 
  -8   4   2      443.32      485.39     20.79 o 
  -6   4   2     1483.44     1391.51     27.93 o 
  -4   4   2      119.27      151.49     14.21 o 
  -2   4   2       23.68       19.42      4.55 o 
   0   4   2     8690.84     8500.95     82.54 o 
   2   4   2        3.70        3.07      2.79 o 
   4   4   2     2166.17     2379.03     65.95 o 
   6   4   2     4675.66     4584.74     78.60 o 
   8   4   2        7.29        5.39      8.43 o 
  10   4   2        2.75        1.21     10.67 o 
  12   4   2     1035.35     1140.57     49.20 o 
  14   4   2       31.66       22.47     15.81 o 
 -15   5   2       58.81      118.54     45.38 o 
 -13   5   2      648.11      675.25     58.09 o 
 -11   5   2       63.31       46.59     14.55 o 
  -9   5   2      900.35      937.37     36.76 o 
  -7   5   2     2244.12     2276.22     44.78 o 
  -5   5   2       59.10       72.18      7.43 o 
  -3   5   2     7866.57     7724.50    121.01 o 
  -1   5   2     6445.67     6358.15     85.06 o 
   1   5   2     3484.30     3648.88     55.14 o 
   3   5   2    21686.92    21752.33    237.26 o 
   5   5   2      154.43      133.31     13.08 o 
   7   5   2      106.54       97.64     13.61 o 
   9   5   2     2970.39     2985.11     70.96 o 
  11   5   2       58.85       86.12     17.73 o 
  13   5   2      141.11      127.23     36.30 o 
  15   5   2      103.18      112.13     24.81 o 
 -14   6   2       33.36       10.17     15.81 o 
 -12   6   2       26.08       22.39     13.69 o 
 -10   6   2        0.15      -12.34      8.43 o 
  -8   6   2      123.43      121.99     19.36 o 
  -6   6   2       62.13       78.11     12.11 o 
  -4   6   2      868.65      924.03     20.70 o 
  -2   6   2      109.04      102.99      6.81 o 
   0   6   2       60.19       90.64      9.81 o 
   2   6   2     4782.20     5157.58     60.26 o 
   4   6   2     6097.42     6335.10     91.26 o 
   6   6   2      820.94      814.45     30.30 o 
   8   6   2      192.44      179.70     19.24 o 
  10   6   2       29.74       21.87     15.13 o 
  12   6   2        7.45        0.98     12.75 o 
  14   6   2       18.52       10.33     16.54 o 
 -13   7   2       63.16       54.09     17.05 o 
 -11   7   2      206.06      194.64     22.66 o 
  -9   7   2     1194.83     1162.98     56.27 o 
  -7   7   2     1081.49     1120.58     53.25 o 
  -5   7   2     2356.25     2498.71     39.47 o 
  -3   7   2     2400.58     2275.62     34.58 o 
  -1   7   2     1018.20      979.80     19.64 o 
   1   7   2      363.38      373.64     12.92 o 
   3   7   2    11433.65    11213.90    138.23 o 
   5   7   2     2368.31     2206.72     49.28 o 
   7   7   2      154.81      101.99     14.47 o 
   9   7   2     1195.82     1339.15     47.35 o 
  11   7   2      422.14      317.92     39.33 o 
  13   7   2      202.71      192.77     42.35 o 
 -14   8   2       44.21       24.20     22.99 o 
 -12   8   2        1.11       -2.42     16.94 o 
 -10   8   2      183.44      149.38     20.09 o 
  -8   8   2       52.24       46.31     12.75 o 
  -6   8   2     2855.87     2864.54     67.16 o 
  -4   8   2     1816.63     1803.16     31.63 o 
  -2   8   2      175.48      205.50     10.37 o 
   0   8   2      362.05      262.31     17.18 o 
   2   8   2     1013.67     1103.47     24.93 o 
   4   8   2       35.43       40.01      8.43 o 
   6   8   2      735.76      775.84     30.66 o 
   8   8   2      277.77      336.79     25.63 o 
  10   8   2       19.74       -3.63     11.98 o 
  12   8   2      184.84      241.01     28.58 o 
  14   8   2        1.21        8.10     16.54 o 
 -13   9   2        2.44       21.78     22.99 o 
 -11   9   2      331.02      430.80     47.19 o 
  -9   9   2      178.61      124.64     27.83 o 
  -7   9   2      411.00      483.62     68.37 o 
  -5   9   2     3336.90     3304.87     60.17 o 
  -3   9   2      316.39      282.56     12.80 o 
  -1   9   2     1135.35      946.71     40.60 o 
   1   9   2     2015.26     2022.70     35.44 o 
   3   9   2        2.00       13.39      7.87 o 
   5   9   2     2335.96     2202.16     51.86 o 
   7   9   2     1239.03     1423.61     45.25 o 
   9   9   2       18.17       20.65     16.94 o 
  11   9   2      214.57      206.95     28.44 o 
  13   9   2      226.71      270.00     56.27 o 
 -12  10   2       42.53       87.13     32.67 o 
 -10  10   2       41.72       30.25     19.36 o 
  -8  10   2      362.60      402.97     41.14 o 
  -6  10   2      612.99      657.09     45.98 o 
  -4  10   2     1168.58     1200.44     45.98 o 
  -2  10   2     3696.73     3811.25     67.46 o 
   0  10   2       64.78       53.79      7.86 o 
   2  10   2      756.71      776.44     26.06 o 
   4  10   2     2730.53     2800.62     58.91 o 
   6  10   2        8.89        5.92      8.10 o 
   8  10   2      358.88      355.95     26.70 o 
  10  10   2       65.33       48.40     16.26 o 
  12  10   2       26.42        4.47     14.10 o 
 -13  11   2       69.07       36.30     22.99 o 
 -11  11   2       45.11       26.62     22.99 o 
  -9  11   2       41.58       16.94     20.57 o 
  -7  11   2      625.21      698.24     49.61 o 
  -5  11   2      579.23      580.86     42.35 o 
  -3  11   2      563.38      633.24     27.02 o 
  -1  11   2      538.43      524.48     24.77 o 
   1  11   2     1818.96     1669.75     34.54 o 
   3  11   2       34.91       23.34      8.95 o 
   5  11   2        0.48       -4.24      7.70 o 
   7  11   2       14.85       13.68     11.03 o 
   9  11   2       36.19       23.60     12.84 o 
  11  11   2        1.25        8.54     14.96 o 
  13  11   2       91.24       72.43     23.06 o 
 -12  12   2      233.03      256.54     45.98 o 
 -10  12   2      308.91      314.63     42.35 o 
  -8  12   2      373.98      331.57     41.14 o 
  -6  12   2       41.98       43.56     20.57 o 
  -2  12   2     1234.03     1222.00     39.11 o 
   0  12   2     1208.45     1264.84     60.51 o 
   2  12   2     2000.79     1968.07     40.41 o 
   4  12   2      931.40      977.95     35.66 o 
   6  12   2      255.31      221.25     21.19 o 
   8  12   2      201.14      143.00     20.32 o 
  10  12   2      295.79      377.13    101.65 o 
  12  12   2       46.67       55.84     36.91 o 
 -11  13   2      222.07      223.87     41.14 o 
  -9  13   2       44.77       -2.42     19.36 o 
  -7  13   2      253.14      215.40     33.88 o 
  -5  13   2      105.81       99.23     24.20 o 
  -3  13   2        5.23       -4.84     12.10 o 
  -1  13   2      322.40      308.63     22.20 o 
   1  13   2        0.74        9.80      8.95 o 
   3  13   2      269.66      281.80     23.52 o 
   5  13   2       98.38       42.96     12.84 o 
   7  13   2       74.59       84.87     17.40 o 
   9  13   2       19.17       10.56     14.10 o 
  11  13   2       11.97       17.19     16.67 o 
 -10  14   2      241.58      217.82     41.14 o 
  -8  14   2      147.75      208.14     37.51 o 
  -6  14   2       32.08       85.92     26.62 o 
  -4  14   2        1.66       12.10     14.52 o 
  -2  14   2        1.34      -16.94     12.10 o 
   0  14   2     2030.36     1944.95     54.74 o 
   2  14   2     1611.36     1581.88     51.32 o 
   4  14   2       55.67       42.35     14.55 o 
   6  14   2      456.18      537.29     48.40 o 
   8  14   2      158.32      165.30     22.91 o 
  10  14   2      196.49      192.02     26.62 o 
  -9  15   2        9.04       12.10     21.78 o 
  -7  15   2       25.30       59.30     24.20 o 
  -5  15   2        0.55        3.63     15.73 o 
  -3  15   2      270.66      307.37     37.51 o 
  -1  15   2      478.94      505.50     29.44 o 
   1  15   2      668.83      641.77     33.34 o 
   3  15   2       35.08       56.61     15.81 o 
   5  15   2       15.07        8.47     18.15 o 
   7  15   2        6.35       -2.42     18.15 o 
   9  15   2        3.03        2.42     22.99 o 
 -10  16   2       18.77      -13.31     18.15 o 
  -8  16   2       39.03       10.89     20.57 o 
  -6  16   2      198.24      159.74     33.88 o 
  -4  16   2       27.08       33.88     20.57 o 
  -2  16   2       61.43       87.13     25.41 o 
   0  16   2      405.03      374.41     28.08 o 
   2  16   2      296.80      379.30     29.44 o 
   4  16   2       67.29       81.15     17.97 o 
   6  16   2       69.36       93.18     29.04 o 
   8  16   2      107.82      142.79     36.30 o 
  -9  17   2       27.60       65.35     29.04 o 
  -7  17   2       98.82      104.07     32.67 o 
  -5  17   2      109.63      108.91     30.25 o 
  -1  17   2       89.84      110.12     27.83 o 
   1  17   2      192.45      151.45     30.25 o 
   3  17   2       76.37       72.08     28.44 o 
   5  17   2        7.84       35.49     17.55 o 
   7  17   2       38.70       18.15     20.57 o 
  -6  18   2       56.73       45.98     26.62 o 
  -4  18   2       35.15       32.67     21.78 o 
  -2  18   2       42.81       39.93     22.99 o 
   0  18   2        0.06       10.89     18.15 o 
   2  18   2        3.19       38.24     14.81 o 
   4  18   2       31.26       36.30     25.41 o 
   6  18   2        6.55       15.73     20.57 o 
  -5  19   2      117.55      124.64     35.09 o 
  -3  19   2       74.21       59.30     25.41 o 
  -1  19   2      107.11       96.81     27.83 o 
   3  19   2       24.66       -2.42     20.57 o 
   5  19   2       53.60       65.35     29.04 o 
 -15   1   3       76.07       89.13     22.96 o 
 -13   1   3        7.30       11.50     14.55 o 
 -11   1   3      843.65      903.54     39.78 o 
  -9   1   3     2158.36     2084.30     53.91 o 
  -7   1   3    13805.91    13820.55    138.97 o 
  -5   1   3     1486.25     1466.36     24.16 o 
  -3   1   3        4.28        6.28      3.49 o 
  -1   1   3     7038.72     6971.33     59.72 o 
   1   1   3     5109.14     5112.38     47.25 o 
   3   1   3     4422.96     4607.02     48.73 o 
   5   1   3     5990.39     5587.35     86.46 o 
   7   1   3      127.22       79.16      7.69 o 
   9   1   3      220.98      215.51     27.69 o 
  11   1   3     1907.63     2066.08     64.16 o 
  13   1   3      138.05       85.84     38.12 o 
  15   1   3      169.90      239.32     35.70 o 
 -14   2   3      154.73      213.78     72.00 o 
 -12   2   3       49.87       30.14     14.52 o 
 -10   2   3     1573.31     1470.83     87.13 o 
  -8   2   3      668.81      645.48     22.00 o 
  -6   2   3     5046.13     5048.39     63.72 o 
  -4   2   3     3122.45     2907.87     34.94 o 
  -2   2   3       26.65       39.48      3.96 o 
   0   2   3    11149.67    11630.97     91.73 o 
   2   2   3    30298.62    30471.91    221.84 o 
   4   2   3     2812.87     2854.31     34.89 o 
   6   2   3     2218.72     2375.84     56.59 o 
   8   2   3     2050.95     1935.99     40.68 o 
  10   2   3       68.73       97.88     24.20 o 
  12   2   3       12.29      -13.92     13.92 o 
  14   2   3        0.42       -2.13     12.39 o 
 -15   3   3      186.85      258.71     32.08 o 
 -13   3   3        9.11        4.22     13.24 o 
 -11   3   3       83.20      103.07     17.91 o 
  -9   3   3     3467.28     3214.86     58.57 o 
  -7   3   3        5.25        4.89      5.09 o 
  -5   3   3     1362.18     1379.58     27.09 o 
  -3   3   3     6688.62     6576.54     60.29 o 
  -1   3   3     1185.38     1188.45     23.03 o 
   1   3   3     1077.09      992.02     16.03 o 
   3   3   3     9049.18     8865.93     76.93 o 
   5   3   3      612.87      657.89     15.62 o 
   7   3   3     1769.33     1638.32     36.21 o 
   9   3   3      807.00      747.44     34.58 o 
  11   3   3      286.12      263.22     26.09 o 
  13   3   3      870.71      865.59     49.01 o 
  15   3   3        1.98       23.49     38.72 o 
 -14   4   3       67.35       93.20     58.69 o 
 -12   4   3      630.93      712.76     54.46 o 
 -10   4   3      244.56      216.15     36.91 o 
  -8   4   3      119.53      141.27     11.71 o 
  -6   4   3     2217.87     1943.42     38.51 o 
  -4   4   3     1520.18     1497.39     36.05 o 
  -2   4   3     2680.67     2582.46     38.41 o 
   0   4   3     6048.06     6308.00     68.82 o 
   2   4   3     5854.73     6108.78     78.60 o 
   4   4   3     3897.97     3845.13     69.69 o 
   6   4   3     1362.20     1362.95     31.59 o 
   8   4   3      448.27      512.92     28.44 o 
  10   4   3      694.22      615.26     34.46 o 
  12   4   3       12.72       -4.24     11.98 o 
  14   4   3        4.88      -17.10     13.24 o 
 -15   5   3      108.08       83.50     33.88 o 
 -13   5   3       16.74       33.65     21.78 o 
 -11   5   3      120.81      109.62     19.24 o 
  -9   5   3      881.70      844.24     35.05 o 
  -7   5   3      904.22     1022.43     26.18 o 
  -5   5   3       75.79      105.77      9.03 o 
  -3   5   3     1151.95     1216.31     22.27 o 
  -1   5   3     6528.49     7013.58     76.98 o 
   1   5   3     1446.63     1491.72     20.76 o 
   3   5   3        9.02        1.37      2.76 o 
   5   5   3       24.37       22.55      6.21 o 
   7   5   3      187.11      179.86     17.55 o 
   9   5   3      210.47      185.07     20.95 o 
  11   5   3        3.49       -0.61     11.12 o 
  13   5   3      217.43      245.09     30.30 o 
  15   5   3        1.61        2.91     15.81 o 
 -14   6   3       55.29       25.41     25.41 o 
 -12   6   3      481.07      402.97     45.98 o 
 -10   6   3      243.00      250.53     56.27 o 
  -8   6   3      671.29      778.08     58.09 o 
  -6   6   3     3473.33     3403.60     50.46 o 
  -4   6   3       78.02       93.79      9.08 o 
  -2   6   3     8205.55     7864.17    140.37 o 
   0   6   3    24189.47    24319.91    267.79 o 
   2   6   3      552.30      635.08     17.17 o 
   4   6   3     3278.73     3066.00     47.49 o 
   6   6   3     2991.58     3041.42     63.40 o 
   8   6   3      378.08      370.25     49.01 o 
  10   6   3      748.81      813.98     39.25 o 
  12   6   3      128.31      189.16     25.67 o 
  14   6   3       47.43       41.25     19.62 o 
 -13   7   3        3.36        4.84     20.57 o 
 -11   7   3       10.60        6.05     15.73 o 
  -7   7   3       15.75        3.59      5.50 o 
  -5   7   3     1276.45     1345.20     48.38 o 
  -3   7   3      469.82      461.58     13.83 o 
  -1   7   3    10042.83    10565.26    136.84 o 
   1   7   3      749.00      971.19     20.26 o 
   3   7   3     1009.88     1009.87     24.18 o 
   5   7   3        9.47        4.69      5.50 o 
   7   7   3      967.21      860.04     81.08 o 
   9   7   3      125.95      181.96     53.25 o 
  11   7   3       58.57       73.82     17.97 o 
  13   7   3       86.37       83.87     24.81 o 
 -14   8   3      102.93       82.29     32.67 o 
 -12   8   3        2.60      -14.52     15.73 o 
 -10   8   3     1177.82     1109.68     65.35 o 
  -8   8   3     1913.31     1863.58     79.87 o 
  -6   8   3        2.17        7.13      7.56 o 
  -4   8   3      796.73      750.60     43.56 o 
  -2   8   3     2737.74     2752.25    164.58 o 
   0   8   3     1437.81     1488.42     26.32 o 
   2   8   3      852.12      833.31     21.12 o 
   4   8   3     1702.19     1554.95     35.93 o 
   6   8   3     1471.29     1404.51     42.55 o 
   8   8   3      557.02      604.31     36.91 o 
  10   8   3       87.08      102.65     19.24 o 
  12   8   3      750.40      811.31     45.33 o 
  14   8   3      269.81      264.83     42.96 o 
 -13   9   3       30.16       45.98     26.62 o 
 -11   9   3      123.51      152.47     32.67 o 
  -9   9   3      672.04      741.80     53.25 o 
  -7   9   3      301.02      245.65     32.67 o 
  -5   9   3     1247.60     1196.37     36.86 o 
  -3   9   3       64.25       57.99     10.67 o 
  -1   9   3     1034.31     1042.86     33.73 o 
   1   9   3      355.47      358.79     16.11 o 
   3   9   3      214.05      221.03     13.50 o 
   5   9   3      752.70      757.06     25.09 o 
   7   9   3      176.46      181.73     26.62 o 
   9   9   3       86.07      109.64     28.44 o 
  11   9   3       20.89       39.90     15.81 o 
  13   9   3      159.04      207.83     31.46 o 
 -12  10   3       16.10      -16.94     15.73 o 
 -10  10   3      373.10      450.16     47.19 o 
  -8  10   3      635.03      555.44     48.40 o 
  -6  10   3       75.43       66.56     22.99 o 
  -4  10   3     2265.71     2232.03     52.86 o 
  -2  10   3     1085.64     1078.21     35.82 o 
   0  10   3        7.37        4.90      8.10 o 
   2  10   3     1402.90     1450.06     32.44 o 
   4  10   3       69.46       79.47     10.93 o 
   6  10   3        1.18      -10.35      6.90 o 
   8  10   3       21.18       42.96     14.55 o 
  10  10   3      225.69      299.39     36.91 o 
  12  10   3      574.59      530.04     39.45 o 
 -13  11   3       76.24       50.82     26.62 o 
 -11  11   3       76.12       52.04     25.41 o 
  -9  11   3       17.84       38.72     24.20 o 
  -7  11   3      719.81      809.57     55.67 o 
  -5  11   3      395.49      355.77     37.51 o 
  -3  11   3      421.17      435.32     41.75 o 
  -1  11   3     4309.97     4306.64     81.63 o 
   1  11   3      689.83      730.32     32.08 o 
   3  11   3      168.99      118.89     16.26 o 
   5  11   3     1495.15     1541.66     38.25 o 
   7  11   3       55.03      102.19     18.76 o 
   9  11   3       32.61       17.66     17.55 o 
  11  11   3      225.34      271.78     29.51 o 
  13  11   3       68.57       47.19     20.54 o 
 -12  12   3        0.72       -9.68     18.15 o 
 -10  12   3        0.06        3.63     19.36 o 
  -8  12   3      101.76       64.14     24.20 o 
  -6  12   3      383.08      389.66     41.14 o 
  -4  12   3        5.63        9.68     14.52 o 
  -2  12   3      279.62      302.09     52.04 o 
   0  12   3      365.49      373.84     58.69 o 
   2  12   3        3.76        8.47      8.56 o 
   4  12   3      117.40      167.14     26.02 o 
   6  12   3       43.08        6.20     11.50 o 
   8  12   3       19.08        5.75     12.71 o 
  10  12   3      149.26      185.46     25.63 o 
  12  12   3       46.50       38.72     42.35 o 
 -11  13   3       48.39       36.30     25.41 o 
  -9  13   3       35.84       48.40     25.41 o 
  -7  13   3       34.78       21.78     19.36 o 
  -5  13   3        9.93      -12.10     12.10 o 
  -3  13   3     1868.66     1868.99     53.07 o 
  -1  13   3      952.98      843.78     35.82 o 
   1  13   3      372.57      386.27     26.53 o 
   3  13   3      296.75      324.33     25.67 o 
   5  13   3      440.56      434.57     31.22 o 
   7  13   3      664.86      637.02     37.62 o 
   9  13   3      126.85      165.26     24.38 o 
  11  13   3      233.25      226.10     40.54 o 
 -10  14   3        0.86       -9.68     18.15 o 
  -8  14   3        9.96        1.21     19.36 o 
  -6  14   3        0.08       14.52     18.15 o 
  -2  14   3      365.07      304.82     24.81 o 
   0  14   3        0.22       -8.68      9.81 o 
   2  14   3        1.51      -13.14      8.95 o 
   4  14   3        4.27       -8.18     10.67 o 
   6  14   3       10.68       14.28     12.50 o 
   8  14   3       17.26       16.24     14.10 o 
  10  14   3        5.51       13.86     14.96 o 
  -9  15   3       56.74       29.04     25.41 o 
  -7  15   3        2.37      -27.23     18.15 o 
  -5  15   3       49.29       79.87     26.62 o 
  -3  15   3      736.81      795.05     55.67 o 
  -1  15   3      281.10      309.13     26.09 o 
   1  15   3      341.97      373.85     29.09 o 
   3  15   3      346.24      373.85     29.51 o 
   5  15   3      117.29      140.60     22.05 o 
   7  15   3      210.30      167.99     25.14 o 
   9  15   3       58.73       92.54     21.18 o 
  -8  16   3       43.34        4.84     21.78 o 
  -6  16   3      152.11      180.31     36.30 o 
  -2  16   3      486.85      456.21     47.19 o 
   0  16   3      137.42      180.37     66.56 o 
   2  16   3        2.02       16.63     13.24 o 
   4  16   3        2.63       12.10     11.98 o 
   6  16   3       65.23       77.33     23.60 o 
   8  16   3       24.46       22.87     17.05 o 
  -7  17   3       22.34       14.52     22.99 o 
  -5  17   3      121.99      174.26     35.09 o 
  -3  17   3        5.22      -10.89     16.94 o 
  -1  17   3      112.10      145.21     32.67 o 
   1  17   3      103.29      139.95     21.81 o 
   3  17   3       69.22       57.14     26.62 o 
   5  17   3       32.35       38.28     16.19 o 
   7  17   3        0.40       17.13     16.19 o 
  -6  18   3      154.85      177.89     38.72 o 
  -4  18   3       72.87       50.82     25.41 o 
  -2  18   3       21.84       14.52     19.36 o 
   0  18   3       23.20       43.56     24.20 o 
   2  18   3       75.00       65.32     18.38 o 
   4  18   3      122.96      125.51     24.81 o 
   6  18   3       69.96       68.31     20.85 o 
  -5  19   3        1.63       12.10     21.78 o 
  -1  19   3        1.24       20.57     22.99 o 
   1  19   3        9.40       25.41     25.41 o 
   3  19   3       11.36       39.12     18.38 o 
   5  19   3       10.18       27.83     24.20 o 
  -2  20   3       26.62       62.93     30.25 o 
   0  20   3       27.96       10.89     24.20 o 
 -14   0   4        0.61        3.63     21.78 o 
 -12   0   4     1802.89     1810.34     84.71 o 
 -10   0   4     3979.37     4151.91    121.01 o 
  -8   0   4      153.77      147.33     16.26 o 
  -6   0   4     3481.20     3310.25     61.07 o 
  -4   0   4     7982.97     8360.29    108.51 o 
  -2   0   4       29.59       36.96      9.68 o 
   0   0   4    10951.85    10908.50    127.75 o 
   2   0   4    23218.93    22610.57    243.87 o 
   4   0   4     1354.14     1387.61     52.04 o 
   6   0   4      815.95      724.25     26.70 o 
   8   0   4     1474.03     1460.80     55.67 o 
  10   0   4      372.68      381.19     41.14 o 
  12   0   4     1419.37     1365.01     77.45 o 
  14   0   4       20.64       25.41     22.99 o 
 -15   1   4        1.50       13.25     16.86 o 
 -13   1   4      607.86      534.92     75.03 o 
 -11   1   4        0.35       -8.21      9.81 o 
  -9   1   4      535.74      497.39     49.64 o 
  -7   1   4      676.40      638.49     26.03 o 
  -5   1   4      565.41      662.73     59.39 o 
  -3   1   4       44.04       24.70      4.76 o 
  -1   1   4      120.51       96.41      6.09 o 
   1   1   4      237.43      284.05     17.12 o 
   3   1   4    13139.05    14121.38    116.74 o 
   5   1   4        2.29        1.16      4.00 o 
   7   1   4      333.96      314.46     13.76 o 
   9   1   4      559.76      514.03     23.33 o 
  11   1   4        0.13       -4.24     11.12 o 
  13   1   4       24.03       25.45     26.62 o 
  15   1   4       56.69      100.41     23.78 o 
 -14   2   4       71.00       46.27     23.60 o 
 -12   2   4     1094.42     1006.73     44.92 o 
 -10   2   4      879.93      862.73     37.21 o 
  -8   2   4      840.56      871.10     25.97 o 
  -6   2   4     1374.26     1308.17     27.42 o 
  -4   2   4      484.14      427.50     12.92 o 
  -2   2   4     1630.08     1549.45     36.33 o 
   0   2   4     4232.36     4420.70     50.48 o 
   2   2   4     6037.73     6634.19    166.03 o 
   4   2   4      972.29      834.51     19.56 o 
   6   2   4      329.66      316.33     13.77 o 
   8   2   4     2792.46     2753.55     51.50 o 
  10   2   4     1461.04     1434.26     39.33 o 
  12   2   4       73.77       71.85     25.41 o 
  14   2   4       20.62       18.80     16.54 o 
 -15   3   4       66.31       -4.84     21.78 o 
 -13   3   4      681.98      650.53    130.09 o 
 -11   3   4       65.19       75.91     16.67 o 
  -9   3   4      115.63      127.48     20.92 o 
  -7   3   4     1034.97     1030.81     31.99 o 
  -5   3   4       74.65       79.23      7.46 o 
  -3   3   4     1073.01     1083.94     19.22 o 
  -1   3   4     1836.88     1822.74     32.34 o 
   1   3   4     5587.24     5820.40    106.99 o 
   3   3   4    13944.80    14000.42    115.78 o 
   5   3   4       14.53       13.64      4.51 o 
   7   3   4       84.41       65.35     10.00 o 
   9   3   4      668.29      698.10     26.67 o 
  11   3   4        1.46       -3.87     13.31 o 
  13   3   4       27.87       37.20     16.67 o 
 -14   4   4      287.73      373.93     50.82 o 
 -12   4   4       80.79       56.88     24.20 o 
 -10   4   4       12.29        2.42      9.81 o 
  -8   4   4     1707.00     1581.86     35.99 o 
  -6   4   4        3.31       -1.76      4.79 o 
  -4   4   4       64.99       69.06      7.44 o 
  -2   4   4     4877.29     4996.20     62.87 o 
   0   4   4      138.49      116.08     10.25 o 
   2   4   4      213.55      240.99     12.75 o 
   4   4   4     5781.00     5413.99    101.13 o 
   6   4   4      133.53      129.25     11.63 o 
   8   4   4      901.35      910.72     29.23 o 
  10   4   4     1424.58     1408.85     40.44 o 
  12   4   4      154.68      213.55     26.86 o 
  14   4   4       11.35       16.35     16.67 o 
 -13   5   4        0.98       -4.84     16.94 o 
 -11   5   4      594.88      723.65     53.25 o 
  -9   5   4      557.44      485.78     47.80 o 
  -7   5   4       32.12       32.19      7.62 o 
  -5   5   4     7469.21     7513.21    143.28 o 
  -3   5   4     3787.47     3840.67     49.43 o 
  -1   5   4     1654.86     1600.12     31.54 o 
   1   5   4     9557.96     9436.34    140.43 o 
   3   5   4      540.44      566.29     17.98 o 
   5   5   4     2228.09     2236.16     74.70 o 
   7   5   4     2100.91     2022.17     43.36 o 
   9   5   4        5.65        7.23      7.62 o 
  11   5   4       26.24       26.25     10.89 o 
  13   5   4       75.97      117.01     40.54 o 
 -14   6   4       23.30       24.20     25.41 o 
 -12   6   4      105.57       79.87     26.62 o 
 -10   6   4        3.22        7.26     15.73 o 
  -8   6   4      283.21      273.49     20.64 o 
  -6   6   4      103.44       93.95     13.69 o 
  -4   6   4     3504.95     3785.09     69.17 o 
  -2   6   4     1704.37     1826.20     42.78 o 
   0   6   4      806.71      815.95     22.40 o 
   2   6   4      766.14      893.57     17.74 o 
   4   6   4      265.33      231.90     13.33 o 
   6   6   4      381.98      331.03     17.87 o 
   8   6   4       57.46       40.25      9.91 o 
  10   6   4       18.23       14.33     12.03 o 
  12   6   4        1.52       -3.81     10.70 o 
  14   6   4        4.48        8.10     20.57 o 
 -13   7   4      141.17      152.47     37.51 o 
 -11   7   4      522.32      438.06     47.19 o 
  -9   7   4      389.54      464.69     44.77 o 
  -7   7   4       50.34       66.17     12.75 o 
  -5   7   4     2566.63     2618.74     59.90 o 
  -3   7   4     2728.40     2677.36     82.89 o 
  -1   7   4     2128.07     2044.91     48.29 o 
   1   7   4     1473.65     1446.90     22.65 o 
   3   7   4      888.81      907.80     27.95 o 
   5   7   4     3212.92     3128.90     52.48 o 
   7   7   4      617.91      712.80     26.47 o 
   9   7   4      571.69      561.17     26.94 o 
  11   7   4      328.21      396.26     38.35 o 
  13   7   4      156.43      178.08     21.42 o 
 -14   8   4       55.40      128.27     36.30 o 
 -12   8   4       30.65        9.68     19.36 o 
 -10   8   4      110.23      101.65     26.62 o 
  -8   8   4     1213.07     1308.14     67.77 o 
  -6   8   4        1.77        1.69      8.43 o 
  -4   8   4       75.63       54.18     11.53 o 
  -2   8   4       44.00       30.02      8.95 o 
   0   8   4       13.01       15.52     11.50 o 
   2   8   4      214.57      184.44     17.53 o 
   4   8   4     2720.78     2757.10     47.73 o 
   6   8   4       79.46       75.18     11.21 o 
   8   8   4       12.36       24.41      9.73 o 
  10   8   4      499.99      568.44     29.47 o 
  12   8   4       25.32       25.52     12.25 o 
 -13   9   4      295.33      269.86     45.98 o 
 -11   9   4       76.09       37.51     22.99 o 
  -9   9   4      324.07      469.53     48.40 o 
  -7   9   4     1507.47     1544.11     73.82 o 
  -5   9   4        4.34       -0.18      8.43 o 
  -3   9   4      799.22      840.45     32.48 o 
  -1   9   4     1676.91     1815.63     48.75 o 
   1   9   4       27.66       16.42      8.71 o 
   3   9   4      583.03      543.17     45.98 o 
   5   9   4       68.51       83.54     11.15 o 
   7   9   4      329.07      269.59     31.15 o 
   9   9   4     2331.99     2336.86     54.97 o 
  11   9   4      365.24      403.53     30.39 o 
  13   9   4        1.22       18.62     14.04 o 
 -12  10   4        2.41      -19.36     19.36 o 
 -10  10   4      610.01      619.58     56.88 o 
  -8  10   4      224.86      223.87     33.88 o 
  -6  10   4       49.21       70.19     22.99 o 
  -4  10   4     1722.53     1763.23     49.43 o 
  -2  10   4      730.52      694.37     50.22 o 
   0  10   4     2046.54     1942.51     52.62 o 
   2  10   4      335.29      364.74     24.38 o 
   4  10   4       94.39       86.04     15.67 o 
   6  10   4      294.65      257.19     24.81 o 
   8  10   4        0.81        7.56      8.78 o 
  10  10   4      139.67      115.28     17.39 o 
  12  10   4      240.09      259.67     37.25 o 
 -11  11   4       58.45       18.15     19.36 o 
  -9  11   4      133.73      144.00     35.09 o 
  -7  11   4      399.03      348.51     41.14 o 
  -3  11   4      424.43      376.43     24.64 o 
  -1  11   4       51.93       57.94     13.24 o 
   1  11   4       30.62       40.19     13.31 o 
   3  11   4        2.23       -4.24      8.56 o 
   5  11   4      126.75       81.22     16.67 o 
   7  11   4      487.45      462.17     32.87 o 
   9  11   4      338.95      330.07     31.22 o 
  11  11   4      101.79       96.49     22.37 o 
 -12  12   4       36.95       26.62     26.62 o 
 -10  12   4       59.66       60.51     27.83 o 
  -8  12   4       71.93       90.76     26.62 o 
  -6  12   4      766.51      896.70     59.30 o 
  -4  12   4      653.21      693.05     33.08 o 
  -2  12   4      517.58      516.27     42.35 o 
   0  12   4      648.83      651.60     33.28 o 
   2  12   4      554.92      593.46     32.08 o 
   4  12   4      165.87      192.95     22.66 o 
   6  12   4      841.57      836.66     59.30 o 
   8  12   4      481.49      583.32     49.01 o 
  10  12   4       32.59       57.34     18.77 o 
  12  12   4       69.48       70.28     22.66 o 
 -11  13   4       91.15       96.81     31.46 o 
  -9  13   4        6.65       38.72     25.41 o 
  -7  13   4       88.07      127.06     31.46 o 
  -5  13   4      103.04       93.18     25.41 o 
  -3  13   4        1.36      -10.02     10.67 o 
  -1  13   4       41.20       40.10     15.73 o 
   1  13   4       22.52        5.45     11.12 o 
   3  13   4       23.72       16.94     11.12 o 
   5  13   4       47.64       39.72     14.47 o 
   7  13   4        8.90       24.17     14.81 o 
   9  13   4        0.31      -13.74     11.89 o 
  11  13   4       13.57        7.42     17.55 o 
 -10  14   4       27.89       24.20     25.41 o 
  -8  14   4       50.94       79.87     29.04 o 
  -6  14   4      676.65      572.39     53.25 o 
  -4  14   4      271.16      268.65     37.51 o 
  -2  14   4      306.97      333.27     49.01 o 
   0  14   4       23.91       47.48     15.73 o 
   2  14   4      726.23      667.78     36.36 o 
   4  14   4      617.23      584.41     36.76 o 
   6  14   4      151.48      171.60     24.64 o 
   8  14   4      291.22      245.29     29.06 o 
  10  14   4       58.04       73.20     22.37 o 
  -9  15   4       27.91       65.35     27.83 o 
  -7  15   4      211.71      162.16     35.09 o 
  -5  15   4      247.31      255.33     38.72 o 
  -3  15   4      188.39      180.31     33.88 o 
  -1  15   4        0.52        3.07     11.03 o 
   1  15   4        1.06        2.51     11.53 o 
   3  15   4       21.73        3.72     11.89 o 
   5  15   4       26.67        9.76     12.75 o 
   7  15   4      100.44       63.61     19.62 o 
   9  15   4        0.25       11.46     16.19 o 
  -8  16   4       13.54       22.99     24.20 o 
  -6  16   4       79.19       96.81     30.25 o 
  -2  16   4      151.10      180.31     35.09 o 
   0  16   4      183.56      199.78     24.77 o 
   2  16   4      223.00      246.08     26.94 o 
   4  16   4       74.88       68.63     25.41 o 
   6  16   4        0.51        0.19     13.61 o 
   8  16   4       19.51       12.81     15.33 o 
  -7  17   4       99.59       89.55     31.46 o 
  -5  17   4      147.33      151.26     35.09 o 
  -3  17   4       35.40       36.30     25.41 o 
  -1  17   4       15.63       14.52     19.36 o 
   1  17   4       67.68       89.61     20.48 o 
   3  17   4       70.97       97.99     20.95 o 
   5  17   4       19.64       20.19     14.81 o 
   7  17   4       74.75       43.09     18.38 o 
  -6  18   4        0.05        7.26     19.36 o 
  -2  18   4        0.53       13.31     20.57 o 
   0  18   4       31.84       19.36     21.78 o 
   2  18   4        0.85        4.25     14.10 o 
   4  18   4       12.43        6.81     19.97 o 
   6  18   4       16.18       18.12     15.99 o 
  -3  19   4        4.42       29.04     24.20 o 
  -1  19   4       30.13       19.36     24.20 o 
   1  19   4       96.33      168.21     41.14 o 
   3  19   4       77.82       53.27     20.48 o 
 -13   1   5      375.88      316.86     29.91 o 
 -11   1   5      253.53      237.83     23.91 o 
  -9   1   5      910.72      911.04     25.54 o 
  -7   1   5      122.31      127.99     10.54 o 
  -5   1   5     1408.06     1382.72     26.00 o 
  -3   1   5    13935.96    13897.08    116.70 o 
  -1   1   5     1607.71     1585.23     39.13 o 
   1   1   5       12.91       11.11      3.96 o 
   3   1   5     5398.38     5050.23     55.80 o 
   5   1   5       92.33       95.51      8.85 o 
   7   1   5     1676.25     1768.20     33.17 o 
   9   1   5     1593.58     1649.80     73.21 o 
  11   1   5      202.15      165.15     22.66 o 
  13   1   5      318.87      269.10     30.66 o 
 -14   2   5       21.88       22.99     25.41 o 
 -12   2   5      262.22      303.74     39.93 o 
 -10   2   5        1.15        3.50     10.52 o 
  -8   2   5      592.26      570.66     19.43 o 
  -6   2   5     2768.88     2650.33     39.53 o 
  -4   2   5      219.45      212.94     10.52 o 
  -2   2   5     2658.61     2791.70     44.49 o 
   0   2   5     8677.65     8864.93     80.03 o 
   2   2   5      112.62       91.35      7.13 o 
   4   2   5     1034.16     1060.30     23.10 o 
   6   2   5      624.18      573.61     26.90 o 
   8   2   5      121.53      134.69     14.13 o 
  10   2   5      116.16      133.66     20.95 o 
  12   2   5      349.96      336.85     32.52 o 
  14   2   5        0.26        9.68     16.67 o 
 -13   3   5      182.02      210.56     38.72 o 
 -11   3   5      627.56      612.32     52.04 o 
  -9   3   5        0.66        1.21      9.41 o 
  -7   3   5      676.81      659.32     24.63 o 
  -5   3   5     1364.23     1366.81     28.81 o 
  -3   3   5      161.56      154.58      8.39 o 
  -1   3   5     3954.57     3823.49     42.45 o 
   1   3   5     1425.02     1431.79     26.03 o 
   3   3   5       54.69       46.99      6.46 o 
   5   3   5     9854.66     9629.76     92.40 o 
   7   3   5     1836.94     1813.45     41.14 o 
   9   3   5        2.36        4.34      8.13 o 
  11   3   5      115.68       88.67     26.62 o 
  13   3   5       50.22       68.83     23.60 o 
 -14   4   5       87.96       76.24     30.25 o 
 -12   4   5       35.26       67.77     26.62 o 
 -10   4   5       51.36       88.82     16.19 o 
  -8   4   5      447.60      406.10     25.50 o 
  -6   4   5      625.00      649.53     23.26 o 
  -4   4   5     3522.55     3390.70     53.56 o 
  -2   4   5     5695.79     5730.34     73.12 o 
   0   4   5      792.26      766.05     15.13 o 
   2   4   5     4062.14     3855.19     45.37 o 
   4   4   5     2876.91     2891.87     39.61 o 
   6   4   5        2.42       -3.15      5.64 o 
   8   4   5       21.54       40.45      9.73 o 
  10   4   5        2.55        4.17      9.03 o 
  12   4   5      463.86      478.33     59.90 o 
  14   4   5      407.65      384.22     73.82 o 
 -13   5   5       22.35       19.36     22.99 o 
 -11   5   5       91.76       62.93     22.99 o 
  -9   5   5       15.01       11.70     19.97 o 
  -7   5   5     1685.49     1670.57     47.83 o 
  -5   5   5      241.91      261.23     16.26 o 
  -3   5   5      162.02      152.89     25.77 o 
  -1   5   5     1207.26     1035.58     26.97 o 
   1   5   5     1109.10     1091.75     19.85 o 
   3   5   5      769.85      698.42     23.06 o 
   5   5   5     1643.03     1692.96     37.34 o 
   7   5   5      610.39      578.81     23.67 o 
   9   5   5       73.42       81.56     13.34 o 
  11   5   5       22.01       16.27     10.61 o 
  13   5   5       15.77        4.71     15.67 o 
 -14   6   5      263.13      233.55     45.98 o 
 -12   6   5       16.78        0.00     20.57 o 
 -10   6   5      201.10      185.15     32.67 o 
  -8   6   5     2081.01     2141.53     56.51 o 
  -6   6   5      144.05      137.29     16.67 o 
  -4   6   5     4530.72     4189.94     63.55 o 
  -2   6   5     1681.36     1664.64     36.07 o 
   0   6   5     1420.41     1550.16     42.50 o 
   2   6   5     6382.68     6451.62    105.65 o 
   4   6   5      631.87      692.44     23.15 o 
   6   6   5      223.98      212.99     31.37 o 
   8   6   5      542.12      610.52     26.38 o 
  10   6   5       56.08       67.85     13.97 o 
  12   6   5       64.66       63.41     16.43 o 
 -13   7   5       58.90       29.04     24.20 o 
 -11   7   5      690.26      782.95     58.09 o 
  -9   7   5       74.73       84.71     24.20 o 
  -7   7   5      107.07       89.32     16.19 o 
  -5   7   5       40.78       30.25     15.73 o 
  -3   7   5     1502.54     1429.12     42.78 o 
  -1   7   5      847.06      762.69     52.84 o 
   1   7   5      584.28      623.39     21.54 o 
   3   7   5      334.03      354.71     17.43 o 
   5   7   5      430.08      434.01     25.49 o 
   7   7   5       12.50       15.60      9.24 o 
   9   7   5      109.61       81.60     20.09 o 
  11   7   5      288.06      271.59     23.18 o 
  13   7   5       31.14       28.60     18.15 o 
 -12   8   5      101.56      121.01     32.67 o 
 -10   8   5      219.82      225.08     37.51 o 
  -8   8   5      457.61      505.83     47.19 o 
  -6   8   5     1099.96     1142.88     86.52 o 
  -4   8   5      165.06      168.75     18.38 o 
  -2   8   5      222.58      194.86     18.38 o 
   0   8   5     3033.11     3119.64     68.45 o 
   2   8   5       15.86        6.54      5.59 o 
   4   8   5      285.56      266.40     31.46 o 
   6   8   5     4923.40     4855.45     97.50 o 
   8   8   5     1096.57     1206.16     37.93 o 
  10   8   5      166.81      177.97     19.67 o 
  12   8   5        6.06       15.73     12.76 o 
 -13   9   5      172.81      180.31     41.14 o 
 -11   9   5       15.03       16.94     19.36 o 
  -9   9   5      141.18      134.32     31.46 o 
  -7   9   5      416.63      388.45     41.14 o 
  -5   9   5       26.22       25.41     15.73 o 
  -3   9   5      238.99      252.93     64.74 o 
  -1   9   5     1444.67     1357.73     44.06 o 
   1   9   5     1197.00     1250.57     43.21 o 
   3   9   5      373.12      306.60     24.38 o 
   5   9   5       18.27        3.10     12.10 o 
   7   9   5      424.39      380.01     29.51 o 
   9   9   5      352.67      297.74     28.66 o 
  11   9   5      112.14      119.66     56.88 o 
 -12  10   5      217.84      180.31     38.72 o 
 -10  10   5       72.72       35.09     21.78 o 
  -8  10   5      170.03       94.39     26.62 o 
  -6  10   5      850.20      881.17     37.39 o 
  -4  10   5        9.78        1.21     13.31 o 
  -2  10   5      422.16      422.59     27.22 o 
   0  10   5      102.00       97.82     16.67 o 
   2  10   5      357.19      245.57     22.66 o 
   4  10   5      766.76      794.45     37.65 o 
   6  10   5     2351.10     2588.01     84.10 o 
   8  10   5      309.28      298.17     45.98 o 
  10  10   5        0.58        1.29     13.08 o 
  12  10   5       44.24       63.91     20.95 o 
 -11  11   5        0.75       -7.26     20.57 o 
  -9  11   5      484.31      457.42     50.82 o 
  -7  11   5      292.58      292.85     39.93 o 
  -5  11   5      220.46      222.66     30.25 o 
  -3  11   5     1630.84     1625.51     53.25 o 
  -1  11   5      360.35      378.00     26.86 o 
   1  11   5      312.37      307.56     25.63 o 
   3  11   5      445.60      490.05     32.08 o 
   5  11   5      144.35      149.19     21.81 o 
   7  11   5      450.96      367.89     30.80 o 
   9  11   5      130.10      171.49     25.63 o 
  11  11   5       14.35       14.49     15.67 o 
 -10  12   5        7.31       15.73     18.15 o 
  -8  12   5       55.57       30.25     20.57 o 
  -6  12   5       32.09       22.99     16.94 o 
  -4  12   5       87.24       66.73     15.67 o 
  -2  12   5       84.33      110.91     33.88 o 
   0  12   5      321.26      282.56     25.63 o 
   2  12   5       62.36       85.01     23.60 o 
   4  12   5      157.72      122.12     20.09 o 
   6  12   5        5.03       23.10     38.12 o 
   8  12   5       74.56       36.97     22.39 o 
  10  12   5        0.27        9.26     15.67 o 
  -9  13   5      167.85      189.99     39.93 o 
  -7  13   5      257.84      278.33     42.35 o 
  -3  13   5       41.44       28.46     12.21 o 
  -1  13   5      419.41      433.16     30.77 o 
   1  13   5      398.96      409.56     35.70 o 
   3  13   5      957.72      836.74     60.51 o 
   5  13   5      545.32      534.05     89.55 o 
   7  13   5      215.05      270.69     29.51 o 
   9  13   5       23.21       10.63     15.81 o 
 -10  14   5        7.22       14.52     21.78 o 
  -8  14   5      102.50      135.53     35.09 o 
  -6  14   5       88.30       84.71     27.83 o 
  -4  14   5       65.66       59.30     25.41 o 
  -2  14   5       24.47       29.74     14.10 o 
   0  14   5       81.23       61.44     33.28 o 
   2  14   5        7.99       -3.07     12.10 o 
   4  14   5       24.88       13.49     14.10 o 
   6  14   5       13.73       12.10     13.24 o 
   8  14   5        1.41      -12.81     12.71 o 
  10  14   5        0.14       -8.02     14.96 o 
  -9  15   5       23.77       -2.42     19.36 o 
  -7  15   5      217.03      183.94     37.51 o 
  -3  15   5       43.72      107.70     29.04 o 
  -1  15   5      424.19      443.58     33.24 o 
   1  15   5      196.39      211.87     26.00 o 
   3  15   5      111.88       93.18     20.95 o 
   5  15   5      155.49      189.62     26.48 o 
   7  15   5       56.75       93.74     22.05 o 
   9  15   5        7.57       -6.88     20.57 o 
  -8  16   5      115.74      124.64     36.30 o 
  -6  16   5       66.08       33.88     24.20 o 
  -4  16   5        8.75       21.78     21.78 o 
  -2  16   5       52.29       94.39     30.25 o 
   0  16   5        2.99       14.90     13.61 o 
   2  16   5      102.94      136.06     23.91 o 
   4  16   5       68.07       73.57     44.17 o 
   6  16   5        4.56      -15.97     12.75 o 
   8  16   5      129.24      131.03     25.84 o 
  -5  17   5       69.83       42.35     25.41 o 
  -3  17   5      154.04      168.21     36.30 o 
  -1  17   5       24.04       33.88     21.78 o 
   1  17   5       30.91       44.77     24.81 o 
   3  17   5        8.59       -8.82     13.24 o 
   5  17   5       21.57       32.00     18.26 o 
  -2  18   5       28.40       -8.47     18.15 o 
   0  18   5       26.18       46.47     19.97 o 
   2  18   5       35.94       40.87     18.77 o 
   4  18   5       65.05       71.85     22.66 o 
  -1  19   5        2.74      -14.52     20.57 o 
   1  19   5       14.60       50.85     20.09 o 
 -10   0   6        1.00        0.05      9.81 o 
  -8   0   6      854.88      925.50     52.64 o 
  -6   0   6     6043.90     6331.75    101.18 o 
  -4   0   6      858.85      910.78     30.24 o 
  -2   0   6     3785.14     3334.22     63.53 o 
   0   0   6        5.89       12.91      5.41 o 
   2   0   6        3.87        1.64      5.29 o 
   4   0   6     9406.86     9833.43    134.77 o 
   6   0   6       82.77       56.38     12.39 o 
   8   0   6     1041.12     1201.65     62.93 o 
  10   0   6     1444.01     1406.16     76.24 o 
  12   0   6       12.89       26.62     22.99 o 
  14   0   6       34.65       42.35     25.41 o 
 -13   1   6       75.54       67.77     25.41 o 
 -11   1   6      144.22      121.01     29.04 o 
  -9   1   6       94.91       89.30     11.07 o 
  -7   1   6      930.62      910.22     24.15 o 
  -5   1   6     2026.50     2075.70     34.64 o 
  -3   1   6     1038.44      983.80     21.43 o 
  -1   1   6      540.06      455.18     14.42 o 
   1   1   6      262.54      223.66     11.26 o 
   3   1   6      303.83      301.78     13.68 o 
   5   1   6        9.03       17.83      6.14 o 
   7   1   6      405.19      392.17     21.05 o 
   9   1   6        0.04       14.86     10.67 o 
  11   1   6        4.05       23.91     14.10 o 
  13   1   6      116.17       91.17     26.62 o 
 -14   2   6      109.49      135.53     36.30 o 
 -12   2   6       60.18       78.66     27.83 o 
 -10   2   6      298.04      306.09     26.09 o 
  -8   2   6      311.60      308.44     19.54 o 
  -6   2   6      915.03      943.06     29.07 o 
  -4   2   6     2182.58     2217.76     39.71 o 
  -2   2   6      217.01      158.54     11.18 o 
   0   2   6      459.43      418.05     13.66 o 
   2   2   6     3955.76     3913.89     48.36 o 
   4   2   6     2798.03     2871.90     42.30 o 
   6   2   6      541.75      582.73     23.23 o 
   8   2   6      407.01      395.72     22.10 o 
  10   2   6      555.82      570.19     74.42 o 
  12   2   6      274.81      297.32     30.77 o 
 -13   3   6       37.12      -16.94     19.36 o 
 -11   3   6      368.28      307.16     37.51 o 
  -9   3   6      138.73      154.39     21.18 o 
  -7   3   6       27.39       25.73      9.24 o 
  -5   3   6     4632.22     4551.70     68.15 o 
  -3   3   6     1829.11     1844.20     38.33 o 
  -1   3   6      175.00      192.73     13.34 o 
   1   3   6     1697.82     1594.13     27.40 o 
   3   3   6     1291.72     1303.36     26.21 o 
   5   3   6      106.57      100.04      9.74 o 
   7   3   6        7.91       15.71      7.75 o 
   9   3   6      420.22      396.85     27.40 o 
  11   3   6      417.52      372.08     31.63 o 
  13   3   6      319.67      384.94     36.79 o 
 -12   4   6        1.90      -19.36     16.94 o 
 -10   4   6      711.61      694.61     48.40 o 
  -8   4   6       94.49       65.03     14.96 o 
  -6   4   6       81.49       88.76     12.29 o 
  -4   4   6     1809.06     1733.62     38.86 o 
  -2   4   6      138.32      113.44     11.54 o 
   0   4   6      779.10      790.16     24.40 o 
   2   4   6     5475.35     5282.18     59.12 o 
   4   4   6       15.73        5.08      5.31 o 
   6   4   6     1029.25     1046.98     31.30 o 
   8   4   6        7.43        4.60      8.00 o 
  10   4   6        6.97       15.10     11.00 o 
  12   4   6      468.88      447.93     36.79 o 
 -13   5   6      136.06      128.27     36.30 o 
 -11   5   6       54.37       62.93     22.99 o 
  -9   5   6      149.10      181.12     21.39 o 
  -7   5   6     3150.15     3155.29     70.96 o 
  -5   5   6      423.11      412.93     22.47 o 
  -3   5   6     1842.03     1896.45     40.97 o 
  -1   5   6     6618.81     6502.14     91.03 o 
   1   5   6      949.73     1014.74     33.81 o 
   3   5   6      682.66      669.85     23.29 o 
   5   5   6        6.36       13.93      7.29 o 
   7   5   6      423.23      409.95     22.33 o 
   9   5   6      974.39      921.97     33.69 o 
  11   5   6     1134.78     1176.59     41.27 o 
  13   5   6       98.83       75.64     20.85 o 
 -12   6   6        6.50      -23.60     15.73 o 
 -10   6   6        0.03       -9.68     15.73 o 
  -8   6   6      494.79      464.04     29.51 o 
  -6   6   6      363.79      326.49     48.40 o 
  -4   6   6      302.09      249.18     22.79 o 
  -2   6   6       82.18       74.93     11.00 o 
   0   6   6      269.31      289.87     16.87 o 
   2   6   6        7.00       18.14      6.36 o 
   4   6   6       11.05       13.82     15.13 o 
   6   6   6       73.12       69.38     15.33 o 
   8   6   6      250.14      228.15     22.10 o 
  10   6   6        1.09       19.70     11.35 o 
  12   6   6       24.95       44.17     18.83 o 
 -13   7   6      129.23      135.53     37.51 o 
 -11   7   6       20.04        6.05     16.94 o 
  -9   7   6      727.98      672.83     53.25 o 
  -7   7   6      971.57     1028.80     63.53 o 
  -5   7   6       17.59       14.52     15.73 o 
  -3   7   6     1771.43     1699.52     44.05 o 
  -1   7   6      951.83      948.15     63.46 o 
   1   7   6      798.15      760.83     25.27 o 
   3   7   6     1245.59     1309.95     45.35 o 
   5   7   6     1960.13     2127.98     88.94 o 
   7   7   6      402.30      427.89     30.30 o 
   9   7   6       72.90      110.11     20.32 o 
  11   7   6      379.64      389.00     27.60 o 
 -12   8   6       18.18       26.62     22.99 o 
 -10   8   6      134.99       96.81     29.04 o 
  -8   8   6       74.87       49.61     20.57 o 
  -6   8   6       71.93       73.63     16.19 o 
  -4   8   6     1529.49     1587.78    119.80 o 
  -2   8   6       58.52       72.79     12.51 o 
   0   8   6       42.40       64.36     10.70 o 
   2   8   6       12.48       25.44      8.49 o 
   4   8   6        0.86       -1.21     10.27 o 
   6   8   6     1738.26     1756.44    121.01 o 
   8   8   6      198.62      214.67     39.33 o 
  10   8   6        1.90       -7.83     13.31 o 
  12   8   6        1.96       -3.70     14.47 o 
 -11   9   6      177.79      137.95     33.88 o 
  -9   9   6      406.56      325.52     42.35 o 
  -7   9   6        3.63       -5.21     10.73 o 
  -5   9   6      535.13      572.39     42.35 o 
  -3   9   6       28.87        9.00     10.47 o 
  -1   9   6      357.42      333.80     27.23 o 
   1   9   6     1453.79     1455.93     49.63 o 
   3   9   6     2569.05     2548.84     67.60 o 
   5   9   6     1246.90     1139.84     46.63 o 
   7   9   6      661.82      589.49     37.16 o 
   9   9   6        4.27       18.81     13.94 o 
  11   9   6       28.63       38.98     22.39 o 
 -12  10   6      108.47      148.84     38.72 o 
 -10  10   6        0.41       26.62     21.78 o 
  -8  10   6      393.91      499.78     52.04 o 
  -6  10   6      676.63      721.18     37.51 o 
  -4  10   6      164.93      129.00     19.12 o 
  -2  10   6      714.25      714.25     34.58 o 
   0  10   6      150.95      183.57     21.39 o 
   2  10   6       18.19        5.57     10.67 o 
   4  10   6      325.53      279.73     26.48 o 
   6  10   6      425.14      454.59     40.54 o 
   8  10   6       89.04       76.52     18.59 o 
  10  10   6       90.17      124.39     23.52 o 
 -11  11   6      129.75      146.42     39.93 o 
  -9  11   6        2.35       -9.68     18.15 o 
  -7  11   6       78.17       44.77     22.99 o 
  -5  11   6      316.70      314.63     36.30 o 
  -3  11   6      123.40      101.31     17.40 o 
  -1  11   6       25.00       22.75     12.75 o 
   1  11   6      222.54      251.75     25.14 o 
   3  11   6      660.73      595.88     78.05 o 
   5  11   6       33.09       -9.12     12.10 o 
   7  11   6        0.26      -10.75     13.92 o 
   9  11   6       86.08       81.40     32.67 o 
  11  11   6        0.11        2.42     15.40 o 
 -10  12   6       33.95       20.57     25.41 o 
  -8  12   6      238.62      297.69     44.77 o 
  -6  12   6      249.62      325.52     43.56 o 
  -4  12   6       32.22       22.83     12.75 o 
  -2  12   6      495.76      481.00     41.14 o 
   0  12   6      741.84      747.16     42.35 o 
   2  12   6      603.02      617.92     92.57 o 
   4  12   6      438.95      493.68     35.05 o 
   6  12   6       11.44       16.24     14.10 o 
   8  12   6      130.51      143.19     25.63 o 
  10  12   6      111.11      148.91     27.33 o 
  -9  13   6        8.38       30.25     22.99 o 
  -7  13   6       33.23        6.05     16.94 o 
  -3  13   6        6.00        6.26     12.21 o 
  -1  13   6        1.32       21.49     14.52 o 
   1  13   6       81.95       74.09     17.91 o 
   3  13   6       19.66        2.38     12.39 o 
   5  13   6       25.49        8.70     13.37 o 
   7  13   6       23.15       39.34     17.40 o 
   9  13   6        3.12       -6.86     12.75 o 
  -8  14   6        6.95       18.15     22.99 o 
  -6  14   6       27.84       41.14     24.20 o 
  -4  14   6      299.28      340.04     43.56 o 
  -2  14   6      176.62      130.04     21.39 o 
   0  14   6      300.56      244.50     26.94 o 
   2  14   6      423.51      405.58     40.54 o 
   4  14   6      275.02      241.22     34.49 o 
   6  14   6       22.67       13.93     14.10 o 
   8  14   6       40.66       55.21     20.32 o 
  -7  15   6       15.69       44.77     24.20 o 
  -3  15   6        0.60       26.62     18.15 o 
  -1  15   6      203.36      246.44     42.96 o 
   1  15   6       27.19       29.57     15.81 o 
   3  15   6        9.25       17.61     15.33 o 
   5  15   6        3.11       20.09     14.81 o 
   7  15   6       34.20       37.77     18.26 o 
  -6  16   6       84.53      110.12     33.88 o 
  -4  16   6      193.64      171.84     37.51 o 
  -2  16   6       42.21       35.15     17.40 o 
   0  16   6       29.44       22.39     15.33 o 
   2  16   6       87.48       66.24     20.95 o 
   4  16   6       46.42       79.33     36.91 o 
   6  16   6        1.22       -4.66     13.64 o 
  -5  17   6       25.18       26.62     22.99 o 
  -3  17   6       12.14        8.47     20.57 o 
  -1  17   6       31.75       15.48     15.99 o 
   1  17   6       11.77        2.90     14.10 o 
   3  17   6      130.07       98.90     23.43 o 
   5  17   6      198.78      192.67     30.30 o 
  -2  18   6       15.42       -2.42     20.57 o 
   0  18   6        6.73       25.19     18.59 o 
   2  18   6       11.49       33.56     19.12 o 
 -11   1   7      637.36      689.77     54.46 o 
  -9   1   7      580.22      544.62     33.79 o 
  -7   1   7      489.85      532.60     24.20 o 
  -5   1   7     1626.98     1553.21     37.47 o 
  -3   1   7        5.33       15.59      8.81 o 
  -1   1   7     2200.21     2279.15     35.82 o 
   1   1   7     1778.68     1812.52     32.03 o 
   3   1   7      310.34      306.57     14.90 o 
   5   1   7     3906.59     4021.96     55.95 o 
   7   1   7      631.06      678.80     27.23 o 
   9   1   7       78.03       67.77     17.97 o 
  11   1   7      170.32      214.86     27.80 o 
  13   1   7       66.38      125.67     29.65 o 
 -10   2   7       66.37       69.66     16.26 o 
  -8   2   7      844.10      886.45     32.95 o 
  -6   2   7       69.27       88.63     13.91 o 
  -4   2   7      697.93      677.58     31.66 o 
  -2   2   7     1153.34     1141.88     30.54 o 
   0   2   7      369.02      356.77     18.46 o 
   2   2   7      345.96      358.01     15.09 o 
   4   2   7     1911.81     1887.65     35.30 o 
   6   2   7      206.60      215.30     16.87 o 
   8   2   7      477.55      476.55     25.10 o 
  10   2   7      389.46      435.96     77.45 o 
  12   2   7        0.60        6.19     14.96 o 
 -13   3   7      189.10      209.35     39.93 o 
 -11   3   7        1.61       -5.57     12.75 o 
  -9   3   7      376.45      352.30     23.03 o 
  -7   3   7      457.32      460.86     24.86 o 
  -5   3   7      227.30      212.92     22.23 o 
  -3   3   7     2107.35     2080.80     43.72 o 
  -1   3   7     1052.65     1004.42     31.94 o 
   1   3   7      904.40      890.84     28.28 o 
   3   3   7     1819.89     1889.96     62.69 o 
   5   3   7       10.41       15.38      6.69 o 
   7   3   7     1089.44      998.18     74.20 o 
   9   3   7     1087.58     1131.95     50.08 o 
  11   3   7        0.86        5.84     14.47 o 
  13   3   7        0.43       20.39     16.54 o 
 -12   4   7       45.14       55.67     24.20 o 
 -10   4   7      651.47      621.57     35.66 o 
  -8   4   7      197.54      235.08     27.74 o 
  -6   4   7      656.71      666.47     32.16 o 
  -4   4   7     2312.84     2348.78     48.61 o 
  -2   4   7     1865.66     1815.80     41.17 o 
   0   4   7     1048.54     1058.30     30.94 o 
   2   4   7      452.33      428.41     21.11 o 
   4   4   7       32.71       22.38      9.56 o 
   6   4   7      880.16      842.41     58.09 o 
   8   4   7      845.22      924.36     33.49 o 
  10   4   7      522.85      612.32     49.61 o 
  12   4   7       95.93       94.44     23.06 o 
 -11   5   7        3.01      -12.10     18.15 o 
  -9   5   7       69.02       72.72     18.26 o 
  -7   5   7      138.81      126.17     15.46 o 
  -5   5   7       19.60       11.43     19.97 o 
  -3   5   7      332.31      370.80     25.84 o 
  -1   5   7      195.56      180.82     15.28 o 
   1   5   7     1331.84     1212.76     42.84 o 
   3   5   7       77.49      126.94     13.29 o 
   5   5   7     1126.71     1144.35    140.98 o 
   7   5   7      173.33      161.16     21.39 o 
   9   5   7      332.19      346.21     41.14 o 
  11   5   7       27.09       15.73     24.20 o 
 -12   6   7      353.85      348.51     47.19 o 
 -10   6   7      182.46      222.66     37.51 o 
  -8   6   7      111.13      100.02     27.23 o 
  -6   6   7     2031.01     2092.44     49.08 o 
  -4   6   7      612.42      629.93     26.94 o 
  -2   6   7      726.37      713.70     27.32 o 
   0   6   7     2903.47     3034.70     66.68 o 
   2   6   7      137.65      162.64     14.77 o 
   4   6   7      203.86      189.59     21.39 o 
   6   6   7     1475.96     1481.82     95.60 o 
   8   6   7      600.00      633.83     70.19 o 
  10   6   7      209.28      158.89     24.77 o 
  12   6   7      164.01      188.78     39.93 o 
 -11   7   7      178.99      187.57     37.51 o 
  -9   7   7       18.52       19.58     14.25 o 
  -7   7   7       63.74       93.95     39.33 o 
  -5   7   7       94.18       79.11     17.05 o 
  -3   7   7      223.06      216.55     17.69 o 
  -1   7   7      693.64      659.48     26.27 o 
   1   7   7      137.94      155.40     15.13 o 
   3   7   7     2204.34     2096.81    119.80 o 
   5   7   7      274.56      248.53     29.04 o 
   7   7   7       31.07       11.20     13.24 o 
   9   7   7       15.27       23.93     18.76 o 
  11   7   7       68.47       97.86     23.78 o 
 -12   8   7      162.64      186.36     41.14 o 
 -10   8   7        0.59       18.15     21.78 o 
  -8   8   7      534.01      573.13     43.56 o 
  -6   8   7      122.72      108.42     19.24 o 
  -4   8   7       82.50       99.23     17.97 o 
  -2   8   7      461.06      497.91     24.51 o 
   0   8   7     1590.70     1637.62     41.49 o 
   2   8   7     3598.56     3452.92     81.28 o 
   4   8   7      343.90      345.56     28.58 o 
   6   8   7      103.21      122.55     24.81 o 
   8   8   7      566.60      579.48     62.93 o 
  10   8   7       38.68       48.32     18.38 o 
 -11   9   7        1.81        4.84     21.78 o 
  -9   9   7       98.89       70.19     26.62 o 
  -7   9   7      390.84      392.59     30.77 o 
  -5   9   7      195.03      224.15     60.51 o 
  -3   9   7       15.06        2.32      9.85 o 
  -1   9   7       94.47       92.94     13.94 o 
   1   9   7      730.82      686.44     27.59 o 
   3   9   7      840.80      848.82     40.64 o 
   5   9   7       34.67       30.01     14.96 o 
   7   9   7      158.54      112.37     46.59 o 
   9   9   7        0.66       -5.73     12.75 o 
  11   9   7        2.77        7.26     21.18 o 
 -10  10   7       98.32       81.08     30.25 o 
  -8  10   7      145.28      105.28     30.25 o 
  -6  10   7       37.77       12.92     13.24 o 
  -4  10   7        2.08        2.42     13.31 o 
  -2  10   7      278.32      326.36     27.80 o 
   0  10   7      806.35      812.89     47.19 o 
   2  10   7      598.38      651.14     37.21 o 
   4  10   7      226.37      239.26     26.53 o 
   6  10   7       11.83       13.27     13.24 o 
   8  10   7      165.57      140.64     24.29 o 
  10  10   7        8.18       10.99     14.96 o 
  -9  11   7       29.01       -3.63     19.36 o 
  -7  11   7      263.72      182.73     37.51 o 
  -5  11   7      417.69      380.13     30.66 o 
  -3  11   7       14.45        9.08     11.98 o 
  -1  11   7      803.48      836.32     41.93 o 
   1  11   7      692.81      767.04     41.05 o 
   3  11   7        3.89      -12.42      9.81 o 
   5  11   7      154.99      137.73     23.06 o 
   7  11   7      272.54      241.49     28.66 o 
   9  11   7        7.05      -10.23     13.94 o 
  -8  12   7       10.51       15.73     22.99 o 
  -6  12   7        3.24       -1.21     16.94 o 
  -4  12   7       48.94       55.67     17.97 o 
  -2  12   7        0.51       -1.21     12.84 o 
   0  12   7      158.45      167.12     23.52 o 
   2  12   7       27.80        8.43     12.21 o 
   4  12   7       28.35       23.23     14.96 o 
   6  12   7       23.89       34.67     15.67 o 
   8  12   7       11.65        7.88     21.78 o 
  -9  13   7       16.56       33.88     25.41 o 
  -7  13   7       73.76       93.18     30.25 o 
  -3  13   7      219.91      220.51     26.09 o 
  -1  13   7      676.02      626.67     44.77 o 
   1  13   7      178.65      128.32     22.57 o 
   3  13   7       73.07       98.55     20.85 o 
   5  13   7      136.59      170.13     26.09 o 
   7  13   7       55.82       61.86     21.34 o 
  -8  14   7        3.10       15.73     24.20 o 
  -6  14   7       10.01       -9.68     18.15 o 
  -4  14   7       63.13       52.04     24.20 o 
  -2  14   7       18.03       42.82     16.54 o 
   0  14   7        3.20       -5.32     14.52 o 
   2  14   7        0.07        2.42     13.24 o 
   4  14   7        3.43       12.81     14.77 o 
   6  14   7        0.33       17.55     16.26 o 
  -3  15   7      182.35      223.46     28.58 o 
  -1  15   7      101.77      139.94     24.38 o 
   1  15   7      103.45      149.29     36.91 o 
   3  15   7       75.74       81.70     21.19 o 
   5  15   7        2.59        6.38     15.81 o 
  -4  16   7       49.73       24.20     25.41 o 
  -2  16   7        3.05       -5.46     14.81 o 
   0  16   7       94.04       60.73     20.85 o 
   2  16   7       33.30       52.40     20.09 o 
   4  16   7      152.39      146.05     27.56 o 
  -3  17   7       54.79       26.62     24.20 o 
  -1  17   7       22.57       15.79     18.77 o 
   1  17   7       13.54       35.83     19.62 o 
 -10   0   8     1405.25     1427.94     78.66 o 
  -8   0   8      157.19      175.47     32.67 o 
  -6   0   8      239.89      274.70     35.09 o 
  -4   0   8     4092.39     4168.85    124.64 o 
  -2   0   8      265.33      269.86     33.88 o 
   0   0   8      579.91      591.91     27.02 o 
   2   0   8     3582.96     3524.49     72.36 o 
   4   0   8      630.23      564.28     45.98 o 
   6   0   8      296.54      390.69     62.32 o 
   8   0   8      123.62      157.32     31.46 o 
  10   0   8       47.80       32.67     22.99 o 
  12   0   8       94.57      105.28     33.88 o 
 -11   1   8       27.98       34.47     15.81 o 
  -9   1   8        6.66       27.61     13.94 o 
  -7   1   8      133.14      130.19     21.78 o 
  -5   1   8       11.58       12.18     12.21 o 
  -3   1   8       42.26       21.98     19.97 o 
  -1   1   8     1135.73     1180.50     33.11 o 
   1   1   8        3.56       -1.88      7.29 o 
   3   1   8       38.39       40.29      8.13 o 
   5   1   8      768.40      679.77     23.37 o 
   7   1   8        0.04      -11.70      8.38 o 
   9   1   8       96.86       82.87     18.38 o 
  11   1   8        3.06       -1.13     13.92 o 
 -12   2   8      169.79      142.79     35.09 o 
 -10   2   8      187.66      157.88     33.28 o 
  -8   2   8       52.39       58.02     16.19 o 
  -6   2   8      197.01      173.94     16.65 o 
  -4   2   8      596.49      554.83     44.17 o 
  -2   2   8      833.22      865.92     28.90 o 
   0   2   8      640.28      638.39     25.59 o 
   2   2   8      691.69      743.85     27.49 o 
   4   2   8     2089.92     2030.11     46.48 o 
   6   2   8      814.17      797.89     30.00 o 
   8   2   8       18.18       20.48     11.59 o 
  10   2   8       36.35       59.90     18.83 o 
  12   2   8       38.91       29.22     16.86 o 
 -11   3   8       57.66       21.78     19.36 o 
  -9   3   8      134.02      200.54     25.23 o 
  -7   3   8      416.37      412.47     24.14 o 
  -5   3   8      312.93      314.59     24.80 o 
  -3   3   8      325.54      311.79     19.72 o 
  -1   3   8      311.20      310.22     22.15 o 
   1   3   8       86.94       75.81     12.42 o 
   3   3   8       78.39      114.77     14.37 o 
   5   3   8     2211.59     2227.27     62.89 o 
   7   3   8      148.79      138.06     20.85 o 
   9   3   8      166.16      219.03     37.51 o 
  11   3   8       38.09       21.78     24.20 o 
 -10   4   8      102.12      117.52     21.34 o 
  -8   4   8       55.63       69.74     14.36 o 
  -6   4   8      863.13      831.30     31.81 o 
  -4   4   8      132.72      136.52     15.66 o 
  -2   4   8     1826.40     1804.95     43.66 o 
   0   4   8      266.11      281.23     19.16 o 
   2   4   8      191.14      168.71     16.29 o 
   4   4   8      923.72      904.36     31.71 o 
   6   4   8      717.66      692.27     36.36 o 
   8   4   8       51.95       45.04     15.67 o 
  10   4   8       20.31       30.25     24.20 o 
 -11   5   8       79.16       95.60     30.25 o 
  -9   5   8      722.55      724.93     93.18 o 
  -7   5   8      184.02      154.02     17.87 o 
  -5   5   8     1512.61     1484.66     81.68 o 
  -3   5   8     2227.48     2262.97     50.67 o 
  -1   5   8      407.04      406.93     22.80 o 
   1   5   8        4.41        1.28     11.39 o 
   3   5   8      830.02      883.46     45.90 o 
   5   5   8      530.94      489.89     32.52 o 
   7   5   8      931.96      920.62     43.61 o 
   9   5   8       49.58       50.64     19.24 o 
  11   5   8       84.89       22.99     25.41 o 
 -10   6   8        4.57       24.20     22.99 o 
  -8   6   8        8.35       -7.26     11.98 o 
  -6   6   8       17.34       13.18     10.29 o 
  -4   6   8      516.99      500.84     26.04 o 
  -2   6   8      260.61      268.37     19.93 o 
   0   6   8      233.19      260.09     19.40 o 
   2   6   8      171.25      169.55     16.36 o 
   4   6   8      403.23      355.51     70.19 o 
   6   6   8        0.37      -10.89     10.27 o 
   8   6   8      222.68      196.64     26.09 o 
  10   6   8       11.30        2.32     23.60 o 
 -11   7   8      188.19      309.79     45.98 o 
  -9   7   8       46.29       36.30     17.11 o 
  -7   7   8       95.65       70.47     17.55 o 
  -5   7   8      407.82      435.19     31.63 o 
  -3   7   8      805.90      844.13     31.64 o 
  -1   7   8      825.62      822.18     30.88 o 
   1   7   8      404.46      398.51     23.87 o 
   3   7   8      499.69      530.31     34.20 o 
   5   7   8      211.22      164.78     23.06 o 
   7   7   8      575.77      580.51     53.85 o 
   9   7   8       77.58       70.72     21.34 o 
  11   7   8       69.16       47.51     19.18 o 
 -10   8   8        0.24        0.00     20.57 o 
  -8   8   8      217.58      210.42     26.09 o 
  -6   8   8       11.78       19.36     14.55 o 
  -4   8   8      994.45     1029.09     36.49 o 
  -2   8   8      440.59      442.36     36.95 o 
   0   8   8      775.57      804.55     31.11 o 
   2   8   8      162.72      140.61     21.71 o 
   4   8   8      272.06      326.72     29.44 o 
   6   8   8       26.65       31.26     14.96 o 
   8   8   8       13.44       15.76     15.99 o 
  10   8   8        0.39        3.26     16.54 o 
  -9   9   8       43.72       61.72     25.41 o 
  -7   9   8       67.48       72.83     18.26 o 
  -5   9   8       45.35       40.76     16.19 o 
  -3   9   8      215.60      156.83     27.83 o 
  -1   9   8     1810.16     1852.75     59.63 o 
   1   9   8      281.94      268.99     27.38 o 
   3   9   8      209.51      181.15     24.29 o 
   5   9   8      430.28      475.65     35.94 o 
   7   9   8       10.02      -13.85     11.34 o 
   9   9   8       45.01       20.91     16.67 o 
  -8  10   8      182.53      180.31     36.30 o 
  -6  10   8       22.55       33.16     15.81 o 
  -4  10   8      168.83      187.61     27.83 o 
  -2  10   8      368.43      387.36     31.63 o 
   0  10   8       89.94       76.78     18.38 o 
   2  10   8      408.94      383.03     32.48 o 
   4  10   8       15.68      -14.08     28.44 o 
   6  10   8        0.52       -0.99     14.52 o 
   8  10   8       52.57       48.67     24.81 o 
  -9  11   8       22.40        2.42     22.99 o 
  -7  11   8        0.20       20.57     20.57 o 
  -5  11   8       67.52       42.92     18.26 o 
  -3  11   8      234.81      204.21     25.67 o 
  -1  11   8       20.29       25.03     14.81 o 
   1  11   8       47.83       55.41     17.73 o 
   3  11   8       49.99       35.06     33.28 o 
   5  11   8       73.53       98.81     21.19 o 
   7  11   8       13.18       -4.67     15.13 o 
   9  11   8        7.91        3.52     13.38 o 
  -8  12   8       14.34       18.15     24.20 o 
  -6  12   8      168.45      208.14     38.72 o 
  -4  12   8      679.64      780.53     62.93 o 
  -2  12   8       33.14       58.85     18.26 o 
   0  12   8       78.33       83.25     20.48 o 
   2  12   8      212.23      264.85     30.37 o 
   4  12   8      116.76      121.59     23.60 o 
   6  12   8       50.66       45.75     17.73 o 
   8  12   8      110.59      170.08     28.58 o 
  -7  13   8       68.79       50.82     29.04 o 
  -5  13   8        0.59       -7.26     22.99 o 
  -3  13   8       50.01       42.13     20.57 o 
  -1  13   8       20.02        2.09     13.94 o 
   1  13   8        2.76        5.46     14.81 o 
   3  13   8        0.00       13.62     14.81 o 
   5  13   8        0.37       11.38     18.76 o 
   7  13   8        0.02       38.87     17.15 o 
  -6  14   8      112.23      140.37     36.30 o 
  -4  14   8      150.99      175.49     26.86 o 
  -2  14   8      112.01       90.73     21.34 o 
   0  14   8      147.98      184.60     27.34 o 
   2  14   8        0.75        2.69     15.12 o 
   4  14   8       69.12       31.17     19.24 o 
   6  14   8      146.52      179.03     28.20 o 
  -3  15   8       16.57       12.93     15.20 o 
  -1  15   8        5.63       -8.92     13.37 o 
   1  15   8       67.76       36.30     18.83 o 
   3  15   8        6.86        3.14     15.67 o 
  -2  16   8      123.64      115.83     25.14 o 
   0  16   8        0.27        1.18     15.67 o 
 -11   1   9        0.73       -7.87     14.55 o 
  -9   1   9      239.71      277.12     29.09 o 
  -7   1   9      385.43      402.12     32.52 o 
  -5   1   9        4.08       15.46     13.08 o 
  -3   1   9     1478.08     1526.86     53.89 o 
  -1   1   9     1252.32     1223.56     47.48 o 
   1   1   9      638.40      586.29     60.51 o 
   3   1   9      662.74      657.86     28.01 o 
   5   1   9      197.68      192.63     20.59 o 
   7   1   9        5.39        6.05     16.94 o 
   9   1   9      133.30      152.47     33.88 o 
  11   1   9      107.47      125.85     36.30 o 
 -10   2   9      205.18      168.05     55.06 o 
  -8   2   9       12.22        0.89     12.75 o 
  -6   2   9       26.77       43.17     15.67 o 
  -4   2   9      488.94      512.40     33.79 o 
  -2   2   9      102.77      116.28     20.54 o 
   0   2   9      392.22      409.56     30.68 o 
   2   2   9       52.02       46.12     12.28 o 
   4   2   9      175.90      164.45     17.28 o 
   6   2   9     1608.65     1504.08     54.33 o 
   8   2   9      135.50       85.92     26.62 o 
  10   2   9        2.96        9.68     19.36 o 
 -11   3   9      136.66      153.68     36.30 o 
  -9   3   9       12.63       17.55     15.40 o 
  -7   3   9       14.94       12.10     13.69 o 
  -5   3   9      913.44      908.71     43.21 o 
  -3   3   9        7.55        4.58      8.94 o 
  -1   3   9      178.05      227.53     18.85 o 
   1   3   9     2195.62     2172.49     50.22 o 
   3   3   9      540.34      476.04     38.61 o 
   5   3   9      122.56      153.50     30.86 o 
   7   3   9      148.44      169.39     33.28 o 
   9   3   9        2.34       10.89     20.57 o 
 -10   4   9       85.70       78.66     30.25 o 
  -8   4   9      803.87      896.65     45.33 o 
  -6   4   9      333.07      361.03     24.39 o 
  -4   4   9        4.03       -4.56      9.62 o 
  -2   4   9       32.88       18.35     10.44 o 
   0   4   9      159.34      163.16     17.12 o 
   2   4   9      588.34      630.21     34.17 o 
   4   4   9      615.28      617.73     56.27 o 
   6   4   9      167.48      157.17     23.60 o 
   8   4   9       62.54       79.84     20.09 o 
  10   4   9       82.08       85.92     31.46 o 
  -9   5   9       22.63       19.36     22.99 o 
  -7   5   9      257.43      265.82     22.49 o 
  -5   5   9      848.24      857.97     60.51 o 
  -3   5   9      154.85      185.63     18.27 o 
  -1   5   9       82.78      107.48     15.01 o 
   1   5   9       19.06       18.72      9.94 o 
   3   5   9      207.02      211.82     43.56 o 
   5   5   9       17.51       19.62     14.10 o 
   7   5   9      119.63      124.57     35.09 o 
   9   5   9       59.68       50.67     19.62 o 
 -10   6   9       20.72        4.60     14.96 o 
  -8   6   9      666.21      588.51     40.54 o 
  -6   6   9      561.06      504.70     28.80 o 
  -4   6   9       33.19       35.90     16.07 o 
  -2   6   9      260.19      281.53     21.84 o 
   0   6   9       25.25       19.35     15.97 o 
   2   6   9      995.55     1027.22     62.71 o 
   4   6   9      662.43      654.77     38.07 o 
   6   6   9       10.43       -2.21     11.86 o 
   8   6   9      533.16      572.01     56.88 o 
  10   6   9      111.31      142.79     36.30 o 
  -9   7   9       15.32       23.22     18.26 o 
  -7   7   9      503.46      473.16     48.40 o 
  -5   7   9        0.73        1.64     14.25 o 
  -3   7   9       38.52       44.35     12.71 o 
  -1   7   9      423.40      427.71     25.68 o 
   1   7   9      585.56      565.96     54.00 o 
   3   7   9        0.83       -7.26     11.98 o 
   5   7   9        1.59        6.01     16.34 o 
   7   7   9        0.99        2.13     14.10 o 
   9   7   9       94.29       95.05     23.52 o 
  -8   8   9        3.87       -1.94     14.96 o 
  -6   8   9      457.07      472.01     54.46 o 
  -4   8   9      718.31      726.35     32.57 o 
  -2   8   9       46.60       15.39     10.84 o 
   0   8   9      418.60      482.49     27.55 o 
   2   8   9      630.24      606.85     38.87 o 
   4   8   9      132.36       88.15     20.09 o 
   6   8   9       95.21      103.82     23.10 o 
   8   8   9      205.28      219.16     36.91 o 
  -9   9   9       29.72       45.98     26.62 o 
  -7   9   9       21.01       21.78     15.81 o 
  -5   9   9      186.06      191.20     38.72 o 
  -3   9   9       69.00       66.86     15.01 o 
  -1   9   9      369.75      381.45     40.72 o 
   1   9   9       58.96       61.60     18.26 o 
   3   9   9       45.99       38.75     17.15 o 
   5   9   9       25.08       17.19     23.60 o 
   7   9   9       34.72       24.20     18.83 o 
  -8  10   9        0.36        1.21     20.57 o 
  -6  10   9      174.83      178.52     26.09 o 
  -4  10   9      194.23      144.13     23.52 o 
  -2  10   9       13.94        6.34     26.02 o 
   0  10   9      430.25      471.63     35.82 o 
   2  10   9      105.96      126.42     23.52 o 
   4  10   9        0.32       -0.86     14.52 o 
   6  10   9       75.21       65.69     21.78 o 
   8  10   9        6.67        5.21     34.49 o 
  -7  11   9      266.66      261.39     44.77 o 
  -5  11   9       86.77       56.00     19.77 o 
  -3  11   9       91.60      104.77     22.20 o 
  -1  11   9      107.75      156.06     24.38 o 
   1  11   9       72.11       73.59     20.85 o 
   3  11   9       73.38       41.75     17.97 o 
   5  11   9        0.59       18.54     15.81 o 
   7  11   9      130.79      126.93     47.80 o 
  -6  12   9        0.94       -3.06     16.94 o 
  -4  12   9        2.78        4.91     15.67 o 
  -2  12   9       57.23       70.80     36.91 o 
   0  12   9        2.72       -1.85     13.92 o 
   2  12   9        0.05       -7.87     13.69 o 
   4  12   9        0.12       -2.25     15.13 o 
   6  12   9        0.07      -20.46     13.64 o 
  -5  13   9       93.82      102.86     37.51 o 
  -3  13   9       97.40      103.61     23.52 o 
  -1  13   9        5.06        5.85     15.33 o 
   1  13   9      133.32      141.85     26.00 o 
   3  13   9       63.63       89.85     27.83 o 
   5  13   9      242.59      263.63     32.48 o 
  -2  14   9        0.16       10.95     15.66 o 
   0  14   9       20.35        6.55     14.77 o 
   2  14   9        0.45       11.67     14.47 o 
 -10   0  10        9.21       -6.05     19.36 o 
  -8   0  10      161.18      158.53     37.51 o 
  -6   0  10      633.16      601.43     55.67 o 
  -4   0  10      128.17      111.33     32.67 o 
  -2   0  10     1192.45     1246.42     71.40 o 
   0   0  10     1073.58     1258.52     73.82 o 
   2   0  10       36.80       75.03     26.62 o 
   4   0  10        9.27       15.73     21.78 o 
  -9   1  10      116.70      168.53     41.14 o 
  -7   1  10        2.58        2.53     13.64 o 
  -5   1  10       25.49       12.03     27.83 o 
  -3   1  10      204.12      241.42     27.38 o 
  -1   1  10      116.89      144.68     67.77 o 
   1   1  10      329.21      363.66     58.69 o 
   3   1  10      379.54      318.38     29.44 o 
   5   1  10       40.53       38.72     26.62 o 
 -10   2  10       38.62       45.98     17.97 o 
  -8   2  10      128.71      121.62     23.96 o 
  -6   2  10       29.43       26.75     21.78 o 
  -4   2  10      337.86      308.43     29.51 o 
  -2   2  10     1116.41     1110.87     48.29 o 
   0   2  10      514.06      575.31     37.65 o 
   2   2  10      165.01      173.63     24.38 o 
   4   2  10       46.93       66.96     19.12 o 
   6   2  10      106.03       82.29     31.46 o 
   8   2  10       69.20       27.83     24.20 o 
  -9   3  10      281.68      267.09     30.77 o 
  -7   3  10        2.10        7.64     14.96 o 
  -5   3  10       16.13       17.43     14.96 o 
  -3   3  10      284.92      292.80     29.51 o 
  -1   3  10       18.89       27.60     15.33 o 
   1   3  10      669.44      698.97     58.69 o 
   3   3  10      333.68      375.06     25.69 o 
   5   3  10        5.87        5.04     15.67 o 
   7   3  10      124.17      152.06     24.29 o 
   9   3  10       28.98        9.68     22.99 o 
  -8   4  10       57.36       47.70     18.76 o 
  -6   4  10       22.47       28.19     15.67 o 
  -4   4  10      154.90      168.03     24.77 o 
  -2   4  10       77.94       48.82     17.15 o 
   0   4  10      109.29       89.47     20.80 o 
   2   4  10      573.20      670.12     31.19 o 
   4   4  10      143.45      180.66     24.64 o 
   6   4  10        6.80       11.43     15.33 o 
   8   4  10      131.85      150.06     26.09 o 
  -9   5  10       76.84       52.04     27.83 o 
  -7   5  10      192.54      257.19     29.95 o 
  -5   5  10       29.78       48.64     17.40 o 
  -3   5  10        3.43       10.34     10.19 o 
  -1   5  10     1347.03     1370.46     42.96 o 
   1   5  10      126.40      119.32     17.02 o 
   3   5  10        0.83       -3.79     12.75 o 
   5   5  10      468.27      535.78     38.51 o 
   7   5  10       77.67       67.77     29.04 o 
  -8   6  10       18.24        1.67     14.25 o 
  -6   6  10       51.84       28.21     16.19 o 
  -4   6  10      154.37      137.68     18.40 o 
  -2   6  10      295.52      323.46     24.49 o 
   0   6  10       12.63       24.99     14.73 o 
   2   6  10        0.01       -2.75     12.21 o 
   4   6  10       88.65       40.33     36.30 o 
   6   6  10       18.26       40.89     22.99 o 
   8   6  10        5.38       19.36     21.18 o 
  -7   7  10      245.81      276.64     24.84 o 
  -5   7  10       81.41       95.28     29.65 o 
  -3   7  10       31.72       27.65     12.18 o 
  -1   7  10      671.88      700.58     39.06 o 
   1   7  10      131.76      115.90     21.78 o 
   3   7  10      223.18      196.58     26.36 o 
   5   7  10      304.22      290.34     38.72 o 
   7   7  10       40.62       47.67     19.62 o 
  -6   8  10       22.00       33.97     17.15 o 
  -4   8  10      344.42      363.95     44.71 o 
  -2   8  10       89.74       79.91     16.26 o 
   0   8  10       21.84        3.19     10.89 o 
   2   8  10       30.40       10.48     14.81 o 
   4   8  10        0.14       10.86     14.96 o 
   6   8  10       10.29       14.79     17.15 o 
  -7   9  10       14.26      -17.50     16.67 o 
  -5   9  10       93.43      104.07     33.88 o 
  -3   9  10      409.10      444.93     29.38 o 
  -1   9  10       14.03       19.18     12.42 o 
   1   9  10      154.65      123.65     23.91 o 
   3   9  10      267.60      309.57     52.64 o 
   5   9  10       30.11       38.41     19.18 o 
  -6  10  10      256.94      251.71     31.22 o 
  -4  10  10       76.57      100.43     23.10 o 
  -2  10  10       20.03       25.56     17.15 o 
   0  10  10       58.41       59.35     18.77 o 
   2  10  10       27.53       -2.22     18.15 o 
   4  10  10      118.36       99.91     23.52 o 
   6  10  10      145.30      206.81     31.63 o 
  -5  11  10       43.06       55.67     31.46 o 
  -3  11  10      119.62      133.92     26.48 o 
  -1  11  10        2.81       26.62     24.81 o 
   1  11  10       19.30       25.24     18.26 o 
   3  11  10        2.13       15.04     24.81 o 
   5  11  10        1.10        3.69     15.66 o 
  -2  12  10       67.28       68.44     20.09 o 
   0  12  10       31.84       64.07     25.41 o 
   2  12  10       70.35       40.82     25.41 o 
  -7   1  11      138.73      158.98     26.86 o 
  -5   1  11      568.69      577.87     40.64 o 
  -3   1  11      398.06      393.59     35.08 o 
  -1   1  11       34.92       50.66     19.24 o 
   1   1  11       96.75      118.57     23.06 o 
   3   1  11        9.88        2.35     15.81 o 
   5   1  11       60.72       88.34     31.46 o 
  -8   2  11      119.64      178.30     46.59 o 
  -6   2  11        4.07       10.15     15.33 o 
  -4   2  11      142.88      173.48     26.00 o 
  -2   2  11     1043.93     1059.08     52.64 o 
   0   2  11      126.72      105.92     45.38 o 
   2   2  11        6.05       14.46     15.81 o 
   4   2  11       57.03       78.66     32.67 o 
   6   2  11       69.81       41.14     29.04 o 
  -7   3  11      144.15      140.64     25.50 o 
  -5   3  11       89.94       54.17     19.99 o 
  -3   3  11      214.50      245.98     29.44 o 
  -1   3  11      380.39      439.84     36.36 o 
   1   3  11       16.34       20.54     16.67 o 
   3   3  11      167.66      179.18     26.70 o 
   5   3  11       69.14       44.77     29.04 o 
  -6   4  11       10.48        7.20     16.19 o 
  -4   4  11      176.89      172.87     26.94 o 
  -2   4  11      159.75      204.45     27.80 o 
   0   4  11       79.00      115.51     23.91 o 
   2   4  11      113.84      103.11     29.04 o 
   4   4  11       21.98       -6.05     25.41 o 
   6   4  11      127.75      112.54     36.30 o 
  -7   5  11       23.41       41.34     18.77 o 
  -5   5  11        0.27       -2.29     20.57 o 
  -3   5  11       25.56       35.54     17.53 o 
  -1   5  11       37.54       52.34     18.77 o 
   1   5  11       42.10       72.51     20.64 o 
   3   5  11       91.87      130.69     38.72 o 
   5   5  11       24.74       32.46     19.62 o 
  -6   6  11       91.95      114.08     25.14 o 
  -4   6  11      557.67      613.14     41.93 o 
  -2   6  11        0.77       28.32     17.05 o 
   0   6  11      195.84      166.12     25.14 o 
   2   6  11      191.21      146.86     25.59 o 
   4   6  11       65.10       51.54     24.20 o 
   6   6  11       57.60       39.91     27.23 o 
  -5   7  11        7.93       20.09     17.05 o 
  -3   7  11       17.64       17.13     16.67 o 
  -1   7  11       86.10       78.88     16.99 o 
   1   7  11       55.62       73.28     21.81 o 
   3   7  11        0.42      -19.12     12.75 o 
   5   7  11        0.98        7.00     17.73 o 
  -4   8  11       91.99      121.69     20.43 o 
  -2   8  11      110.41      106.28     21.73 o 
   0   8  11      210.23      238.89     29.62 o 
   2   8  11      157.48      151.81     26.86 o 
   4   8  11      182.39       98.98     30.86 o 
  -3   9  11       22.07       39.74     15.10 o 
  -1   9  11        2.85      -18.92     13.94 o 
   1   9  11       10.21       17.75     16.28 o 
   3   9  11       57.01       57.21     21.34 o 
  -2  10  11      103.51       96.38     22.57 o 
   0  10  11        1.17      -12.10     14.55 o 
   2  10  11       45.81       40.58     20.64 o 
  -4   0  12       41.02       65.35     31.46 o 
  -2   0  12       77.80       82.29     32.67 o 
   0   0  12       27.04      -10.89     25.41 o 
   2   0  12      261.24      321.89     47.19 o 
   4   0  12       78.37       39.93     30.25 o 
  -5   1  12       53.00      104.30     22.66 o 
  -3   1  12        0.01       14.46     17.91 o 
  -1   1  12       95.20      102.69     23.43 o 
   1   1  12       12.36       19.36     18.59 o 
   3   1  12        3.85       20.98     20.48 o 
   5   1  12       31.66       61.72     35.09 o 
  -4   2  12       61.72       61.38     21.34 o 
  -2   2  12       33.69       26.02     19.68 o 
   0   2  12       84.59       81.17     31.46 o 
   2   2  12       47.23       50.26     20.64 o 
   4   2  12       82.15       32.67     35.09 o 
  -5   3  12       65.67       61.79     21.71 o 
  -3   3  12       14.71       -7.01     18.15 o 
  -1   3  12      188.66      252.60     31.15 o 
   1   3  12       22.87       15.44     17.53 o 
   3   3  12       48.64       29.04     31.46 o 
  -4   4  12       61.22       30.58     19.12 o 
  -2   4  12       11.33       20.60     18.26 o 
   0   4  12      242.32      238.06     30.80 o 
   2   4  12        3.87      -20.57     22.99 o 
   4   4  12       85.59      121.01     39.93 o 
  -3   5  12      125.29      159.11     34.49 o 
  -1   5  12       16.13       12.97     36.30 o 
   1   5  12       35.04       -6.05     25.41 o 
   3   5  12       95.38       78.66     37.51 o 
  -2   6  12       19.69        1.21     16.26 o 
   0   6  12        1.35        4.24     17.05 o 
   2   6  12        7.64       16.94     29.04 o 
                                                 
